# Supplementary material for: Rapid Prediction of Adulteration Content in Atractylodis rhizoma Based on Data and Image Features Fusions from Near-Infrared Spectroscopy and Hyperspectral Imaging Techniques
Source: Foods. 2023 Jul 30;12(15):2904. doi: 10.3390/foods12152904 (PMC10417609; doi:10.3390/foods12152904)
Supplement: Supplementary file 1 [file foods-12-02904-s001.zip]

Archive with 1 entries (1 files):
- foods-2514415-supplementary.xlsx
