# Supplementary material for: Rapid Prediction of Adulteration Content in Atractylodis rhizoma Based on Data and Image Features Fusions from Near-Infrared Spectroscopy and Hyperspectral Imaging Techniques
Source: Foods. 2023 Jul 30;12(15):2904. doi: 10.3390/foods12152904 (PMC10417609; doi:10.3390/foods12152904)
Supplement: Supplementary file 1 [file foods-12-02904-s001.zip › foods-2514415-supplementary.xlsx]

## Sheet: AC-CF
0.439905	0.461272	0.304414	0.253801	0.267513	0.17716	0.123766	0.129292	0.0846726
0.488812	0.504168	0.340771	0.284705	0.294998	0.200442	0.132697	0.135841	0.0901258
0.455946	0.474468	0.298672	0.246086	0.257065	0.16215	0.12412	0.128578	0.079951
0.449355	0.46925	0.302622	0.256299	0.268856	0.173938	0.121008	0.125616	0.0800803
0.403555	0.438716	0.286814	0.238339	0.260388	0.170808	0.111534	0.120507	0.0780556
0.377197	0.406228	0.27295	0.235457	0.254393	0.169468	0.107296	0.11533	0.0779623
0.380844	0.427101	0.297156	0.225015	0.253711	0.177225	0.108395	0.121141	0.0835017
0.434153	0.472866	0.309379	0.246456	0.269374	0.176378	0.117292	0.127201	0.0824488
0.451056	0.469992	0.314595	0.256408	0.268711	0.18066	0.118819	0.122909	0.0815707
0.465998	0.494195	0.308229	0.266946	0.28394	0.176157	0.127046	0.134191	0.0834975
0.464906	0.50307	0.329275	0.252296	0.273839	0.178955	0.12613	0.136145	0.0882788
0.417125	0.448933	0.292057	0.24106	0.26083	0.169414	0.117549	0.125822	0.0814745
0.456609	0.488267	0.321896	0.26172	0.281059	0.185768	0.123137	0.130989	0.0852657
0.457777	0.468267	0.303011	0.2704	0.27765	0.17841	0.123891	0.125953	0.0812508
0.485865	0.485045	0.318822	0.285207	0.28661	0.19081	0.128391	0.126845	0.0813536
0.456765	0.472269	0.307533	0.270315	0.280455	0.183774	0.127513	0.131205	0.0841354
0.434376	0.457302	0.285691	0.246488	0.260849	0.162692	0.118889	0.124635	0.0774045
0.448222	0.471784	0.29591	0.254044	0.268315	0.168766	0.123995	0.130013	0.0806487
0.490876	0.504943	0.351568	0.281582	0.290468	0.202386	0.135162	0.138331	0.0953483
0.411057	0.445314	0.284882	0.242362	0.264235	0.17006	0.113032	0.121509	0.0767043
0.439605	0.463485	0.32428	0.253557	0.269439	0.189713	0.117778	0.123222	0.0849364
0.455867	0.472601	0.304825	0.255557	0.265695	0.171505	0.126272	0.130387	0.0831491
0.471099	0.48473	0.329218	0.266352	0.275834	0.189709	0.127456	0.130253	0.0866422
0.473065	0.495228	0.351148	0.269187	0.282907	0.201285	0.126922	0.132094	0.0922105
0.450194	0.487014	0.325454	0.245638	0.266987	0.177374	0.120381	0.129708	0.0864181
0.407058	0.456922	0.293203	0.235406	0.265331	0.169504	0.113551	0.126984	0.08145
0.444944	0.441017	0.241867	0.251086	0.249068	0.135989	0.122475	0.121043	0.0661661
0.499963	0.516662	0.366701	0.286141	0.297012	0.211008	0.133033	0.136585	0.0961102
0.43806	0.4608	0.282553	0.249501	0.262777	0.16044	0.120702	0.126585	0.0774219
0.431856	0.471865	0.305149	0.247465	0.271264	0.175179	0.117232	0.127585	0.0819741
0.413404	0.438208	0.278127	0.245241	0.260828	0.164732	0.114451	0.120892	0.0766297
0.451263	0.466104	0.32975	0.259961	0.269835	0.191139	0.122979	0.12618	0.0886668
0.478879	0.503532	0.362457	0.271074	0.286105	0.206041	0.130867	0.136972	0.0976105
0.457106	0.486747	0.310714	0.257237	0.275098	0.174942	0.123496	0.131081	0.0832657
0.42746	0.451404	0.295741	0.243735	0.259547	0.169779	0.112773	0.118071	0.0769734
0.472337	0.491802	0.317741	0.26719	0.27861	0.178396	0.130784	0.135847	0.0873814
0.503283	0.523289	0.354504	0.281234	0.29244	0.194856	0.13566	0.140747	0.0956933
0.499255	0.511974	0.349687	0.285288	0.29284	0.197403	0.135622	0.138635	0.0944428
0.458814	0.482539	0.309294	0.260591	0.274089	0.173614	0.127703	0.134075	0.0857805
0.44687	0.447089	0.247379	0.245232	0.245283	0.133919	0.123302	0.123199	0.0679945
0.452687	0.470521	0.324576	0.258921	0.269466	0.18325	0.124814	0.129394	0.0894776
0.454695	0.481821	0.313787	0.264717	0.281473	0.179342	0.120349	0.126926	0.0832814
0.488387	0.518572	0.365614	0.262854	0.279662	0.194817	0.130102	0.137641	0.0967102
0.499374	0.515288	0.358404	0.280843	0.289923	0.19835	0.135722	0.139473	0.0970348
0.464225	0.486699	0.329583	0.262881	0.276486	0.184485	0.125865	0.131194	0.0885764
0.474059	0.492104	0.325066	0.270132	0.280583	0.181602	0.130655	0.135168	0.0896017
0.489968	0.50849	0.338889	0.266373	0.276546	0.182206	0.133126	0.137864	0.0917883
0.419279	0.447495	0.288541	0.244	0.26074	0.165383	0.115958	0.123498	0.0798922
0.392134	0.393193	0.205233	0.232619	0.233228	0.121512	0.111989	0.112025	0.0580967
0.339611	0.359295	0.221592	0.241245	0.255746	0.156807	0.0951719	0.0997927	0.0619731
0.397041	0.414617	0.242177	0.227763	0.237984	0.138848	0.110834	0.115373	0.0670358
0.447374	0.459742	0.275561	0.255055	0.261639	0.153302	0.12252	0.12583	0.0761368
0.457045	0.478996	0.296381	0.257498	0.26967	0.164529	0.127629	0.133629	0.0828309
0.480007	0.497987	0.330712	0.280274	0.290837	0.190904	0.133325	0.137916	0.0910336
0.494242	0.512391	0.342605	0.273337	0.283869	0.18665	0.134499	0.138932	0.093318
0.49145	0.508366	0.355492	0.287553	0.297984	0.204538	0.130215	0.134144	0.0940571
0.478195	0.50031	0.333954	0.281181	0.294142	0.19416	0.131484	0.137105	0.0910454
0.463245	0.484739	0.311144	0.27124	0.284214	0.17853	0.123667	0.128886	0.0838208
0.479599	0.494371	0.32194	0.273282	0.281154	0.179105	0.13212	0.135867	0.0891034
0.496633	0.513579	0.355102	0.274014	0.283733	0.19436	0.135997	0.140233	0.0968488
0.478427	0.50138	0.341619	0.269244	0.282562	0.191084	0.132503	0.138503	0.0943621
0.449064	0.479678	0.311472	0.258199	0.276219	0.178046	0.124266	0.132187	0.0854421
0.4653	0.493248	0.323557	0.27025	0.286351	0.185805	0.124906	0.131965	0.0865472
0.474586	0.494677	0.314748	0.263997	0.27534	0.173561	0.131518	0.136741	0.0869339
0.529134	0.533643	0.345166	0.288698	0.291111	0.186149	0.14368	0.14447	0.0932304
0.413361	0.426822	0.240767	0.23431	0.241934	0.135718	0.116278	0.119778	0.0674493
0.383626	0.400563	0.26475	0.309343	0.32267	0.209135	0.0853838	0.0889633	0.0645118
0.466809	0.481037	0.310253	0.272942	0.280965	0.177535	0.128488	0.132252	0.0858761
0.46086	0.485814	0.303161	0.250433	0.264209	0.163149	0.125844	0.132377	0.0824692
0.435011	0.448102	0.271606	0.254593	0.262108	0.156019	0.119851	0.123191	0.0755449
0.459804	0.48909	0.310976	0.253324	0.269671	0.169351	0.128372	0.136278	0.0867688
0.465345	0.486343	0.299891	0.260694	0.272309	0.164424	0.122918	0.128044	0.0794868
0.479077	0.495344	0.304203	0.268259	0.27727	0.167217	0.131886	0.136131	0.0842847
0.492894	0.50525	0.343733	0.275061	0.282578	0.18991	0.134299	0.137177	0.0930651
0.48507	0.495122	0.329923	0.288334	0.293997	0.192549	0.136475	0.139126	0.0929913
0.461003	0.487277	0.312431	0.272334	0.288302	0.183145	0.123771	0.130425	0.083564
0.471628	0.494781	0.301758	0.262883	0.275935	0.1649	0.126316	0.132299	0.0811065
0.449746	0.471268	0.305561	0.270287	0.283347	0.181777	0.122324	0.127731	0.0824363
0.483967	0.490767	0.312903	0.28214	0.286053	0.178771	0.127857	0.128783	0.0822098
0.452561	0.472741	0.317462	0.27687	0.289815	0.191105	0.117995	0.122624	0.0829955
0.524825	0.536314	0.370267	0.284623	0.28976	0.197456	0.141402	0.144268	0.0992635
0.436309	0.462482	0.296338	0.252116	0.267327	0.169089	0.120577	0.127481	0.0816488
0.442433	0.475998	0.311367	0.245588	0.264466	0.170711	0.121062	0.129891	0.0850146
0.453013	0.460568	0.26467	0.245498	0.249522	0.141869	0.123595	0.1254	0.0719535
0.487456	0.494525	0.314026	0.27434	0.277926	0.174129	0.135094	0.13688	0.0870015
0.462569	0.490728	0.335554	0.268253	0.285011	0.191785	0.126053	0.133282	0.0913089
0.448717	0.468564	0.29233	0.255685	0.266789	0.164864	0.125225	0.130584	0.0815358
0.484508	0.502008	0.318567	0.273518	0.283312	0.177172	0.132722	0.137349	0.0875674
0.486917	0.512336	0.329651	0.268207	0.282242	0.179255	0.129317	0.135585	0.0872179
0.453929	0.483388	0.316996	0.253502	0.270236	0.175944	0.124904	0.132771	0.0868116
0.43573	0.466324	0.305118	0.248909	0.266832	0.172771	0.121294	0.129397	0.0847683
0.468446	0.49019	0.31284	0.258754	0.271229	0.170039	0.128926	0.134569	0.0857734
0.450263	0.484389	0.317449	0.24256	0.261502	0.170013	0.122781	0.131848	0.0860642
0.469988	0.488813	0.306936	0.262331	0.272578	0.168646	0.128099	0.132875	0.0833242
0.460587	0.486944	0.326095	0.258328	0.273473	0.181592	0.125839	0.132402	0.0883235
0.464445	0.485516	0.313446	0.275645	0.28826	0.18347	0.124555	0.13011	0.0835608
0.481608	0.496191	0.313328	0.273824	0.282283	0.175542	0.131201	0.13472	0.0850671
0.482376	0.502554	0.343515	0.261487	0.272882	0.184145	0.128901	0.133959	0.0916808
0.449215	0.463367	0.315995	0.292398	0.30109	0.20174	0.125382	0.129195	0.0886194
0.45401	0.466418	0.289138	0.250871	0.257397	0.157385	0.125697	0.129142	0.0802776
0.481667	0.509981	0.325167	0.252714	0.267804	0.16824	0.129594	0.137008	0.0875321
0.460795	0.490323	0.317469	0.259412	0.276014	0.176184	0.127881	0.135954	0.0881471
0.428559	0.455922	0.302852	0.247155	0.263254	0.171903	0.118931	0.12627	0.0840858
0.465703	0.49149	0.319405	0.257201	0.271775	0.174072	0.124156	0.130607	0.0850498
0.448614	0.468568	0.30135	0.25249	0.263321	0.167223	0.122408	0.127632	0.0820491
0.435774	0.472673	0.298279	0.243375	0.265303	0.165621	0.118797	0.1284	0.0810642
0.455409	0.488029	0.312515	0.255163	0.274158	0.174398	0.126	0.134726	0.0861997
0.473818	0.489348	0.317615	0.273525	0.283138	0.182975	0.127626	0.131187	0.084672
0.433528	0.452654	0.292573	0.249197	0.261269	0.168628	0.119553	0.124168	0.0798057
0.451607	0.47853	0.30669	0.254089	0.269881	0.171822	0.123712	0.130738	0.0837969
0.426729	0.462876	0.290973	0.23828	0.260062	0.161714	0.116244	0.125418	0.0790723
0.433632	0.461597	0.286372	0.240566	0.257062	0.157576	0.119193	0.126343	0.0787019
0.415261	0.434203	0.255279	0.239016	0.250752	0.146573	0.115533	0.120274	0.0709223
0.386509	0.38279	0.200201	0.239136	0.237358	0.123976	0.10978	0.108297	0.0564854
0.383373	0.389209	0.213411	0.221828	0.226013	0.124106	0.108471	0.109551	0.0597523
0.419098	0.445956	0.284712	0.241361	0.25833	0.163695	0.114906	0.121641	0.077666
0.467157	0.487914	0.31589	0.261339	0.273319	0.174825	0.128372	0.133817	0.0868877
0.468202	0.480691	0.309789	0.26535	0.273019	0.174566	0.127556	0.130532	0.0843753
0.478164	0.481511	0.311	0.269193	0.271227	0.173507	0.132614	0.133258	0.0861775
0.494507	0.489187	0.315788	0.278719	0.27605	0.176536	0.13376	0.13188	0.0851994
0.462324	0.484612	0.312553	0.257224	0.269888	0.172491	0.128012	0.133966	0.0864073
0.426562	0.452039	0.287987	0.245129	0.260633	0.164924	0.118249	0.124974	0.079744
0.505264	0.51269	0.330447	0.286962	0.291628	0.186519	0.134713	0.136283	0.0878371
0.475553	0.4924	0.31689	0.269071	0.278973	0.177884	0.131203	0.135584	0.0871815
0.486529	0.499028	0.323105	0.273745	0.281256	0.180554	0.132722	0.135771	0.0879935
0.429363	0.459022	0.294239	0.244522	0.262582	0.166898	0.116324	0.123935	0.0796204
0.45763	0.481325	0.317813	0.259771	0.273782	0.178786	0.126393	0.132533	0.0876743
0.447886	0.475146	0.307408	0.263562	0.280191	0.179968	0.123894	0.130962	0.0848474
0.459925	0.480785	0.316151	0.26414	0.276391	0.180406	0.125884	0.13144	0.0864758
0.459145	0.477166	0.314932	0.267976	0.278953	0.182862	0.124196	0.12876	0.0850311
0.425478	0.453188	0.28791	0.240327	0.25721	0.16144	0.117926	0.12523	0.0797967
0.464806	0.487327	0.320141	0.258691	0.271798	0.177031	0.127306	0.133175	0.0873298
0.461991	0.477326	0.319342	0.276665	0.28652	0.190118	0.127686	0.131413	0.0883307
0.488329	0.496696	0.335483	0.274285	0.279171	0.187088	0.135411	0.13751	0.0929264
0.495651	0.496262	0.338611	0.282994	0.283342	0.19141	0.133811	0.133706	0.0915111
0.428184	0.463894	0.297598	0.228828	0.24956	0.157554	0.11653	0.125725	0.0811625
0.453543	0.483606	0.307609	0.244257	0.26112	0.164415	0.123816	0.131639	0.0838255
0.456437	0.482048	0.306449	0.252289	0.267264	0.168577	0.123731	0.130221	0.0829207
0.454453	0.464624	0.291369	0.259911	0.266442	0.166143	0.123882	0.126171	0.0789258
0.424561	0.439087	0.276036	0.244194	0.253151	0.157832	0.119861	0.123598	0.0779035
0.417273	0.450477	0.288014	0.237213	0.257779	0.162898	0.114456	0.122867	0.0789488
0.455585	0.48779	0.314834	0.251353	0.269743	0.172702	0.124161	0.132604	0.0854173
0.447786	0.476725	0.309069	0.256877	0.27365	0.176102	0.123468	0.131218	0.0850367
0.459961	0.483612	0.31825	0.262331	0.276528	0.180692	0.124197	0.130119	0.0857183
0.451146	0.477141	0.311664	0.2577	0.272788	0.177136	0.122523	0.129285	0.0843593
0.435362	0.462382	0.292988	0.251835	0.268746	0.168994	0.120122	0.126973	0.0804089
0.455589	0.477444	0.300688	0.25462	0.267199	0.167281	0.125661	0.131516	0.0827183
0.461199	0.478335	0.300649	0.258476	0.268655	0.167314	0.125188	0.129452	0.0816548
0.432305	0.442804	0.274315	0.251401	0.258249	0.159032	0.120893	0.123432	0.0766974
0.465722	0.469556	0.28748	0.26601	0.268467	0.162574	0.126312	0.127151	0.0781929
0.413562	0.443896	0.283598	0.2541	0.273974	0.17413	0.114518	0.12229	0.0779933
0.454864	0.48024	0.311425	0.259392	0.274389	0.176871	0.125548	0.132167	0.0855699
0.468426	0.487837	0.321646	0.263729	0.275048	0.180356	0.129056	0.134036	0.0880522
0.487396	0.499593	0.334788	0.276703	0.284166	0.189275	0.131694	0.134575	0.0901093
0.500159	0.504341	0.341865	0.285859	0.288924	0.195033	0.134992	0.135496	0.0912343
0.439955	0.461622	0.311893	0.261206	0.27438	0.184539	0.120512	0.126285	0.0852161
0.408466	0.430933	0.290162	0.247111	0.26175	0.175281	0.114609	0.120199	0.0808171
0.444916	0.472722	0.30703	0.251414	0.267552	0.172656	0.122079	0.129393	0.0838939
0.433304	0.461824	0.294212	0.242035	0.258851	0.163301	0.119194	0.126743	0.0808576
0.444829	0.470592	0.310889	0.253677	0.268571	0.176241	0.122877	0.129851	0.0858664
0.436939	0.474251	0.304685	0.240728	0.262689	0.167118	0.119444	0.129121	0.0830254
0.454929	0.486191	0.315858	0.258753	0.277041	0.178695	0.126007	0.134272	0.0869221
0.450292	0.45971	0.305618	0.294472	0.301617	0.200571	0.124717	0.126515	0.0830578
0.449155	0.465354	0.305915	0.260271	0.270813	0.177551	0.123817	0.127666	0.0836385
0.450996	0.475609	0.307755	0.255479	0.270325	0.174717	0.123767	0.130041	0.0836627
0.455429	0.48234	0.313961	0.254014	0.271	0.174132	0.123906	0.130466	0.0851876
0.496078	0.515176	0.34288	0.271566	0.28274	0.186834	0.135034	0.139926	0.0928806
0.493445	0.504996	0.339976	0.283764	0.291259	0.194839	0.134147	0.136712	0.0920825
0.524498	0.519353	0.358307	0.302437	0.300099	0.207128	0.142045	0.139948	0.0954047
0.489014	0.492509	0.337601	0.26976	0.273108	0.185896	0.133191	0.133685	0.0916444
0.455687	0.482349	0.312846	0.246577	0.262496	0.168378	0.123386	0.130225	0.0844198
0.480368	0.50066	0.334054	0.261421	0.273157	0.180868	0.130701	0.135848	0.0906061
0.479161	0.493453	0.334855	0.276216	0.285078	0.191847	0.129546	0.132846	0.0901173
0.518537	0.519062	0.363986	0.295968	0.29656	0.20643	0.139341	0.139044	0.0973134
0.481561	0.488404	0.337415	0.270305	0.274836	0.187883	0.13209	0.133535	0.0924767
0.429719	0.458874	0.292375	0.232731	0.250025	0.158029	0.11695	0.124414	0.0792193
0.463043	0.490626	0.316561	0.249233	0.264643	0.169023	0.125442	0.132602	0.0855746
0.456472	0.477819	0.30677	0.257446	0.270353	0.172164	0.124324	0.12964	0.0834562
0.459858	0.474508	0.304256	0.259122	0.267733	0.170363	0.127187	0.131018	0.0839921
0.455331	0.46389	0.292393	0.264771	0.270106	0.169305	0.123133	0.125078	0.0786997
0.423366	0.46032	0.297107	0.234188	0.256434	0.163212	0.116303	0.125755	0.0815191
0.452882	0.487829	0.316665	0.245726	0.265844	0.170262	0.1227	0.13163	0.0857949
0.439998	0.456872	0.2983	0.251843	0.262992	0.171145	0.119836	0.12362	0.0805073
0.449739	0.47381	0.30448	0.25939	0.274029	0.175833	0.123647	0.129739	0.0829915
0.465521	0.475749	0.312862	0.269355	0.275998	0.181693	0.126705	0.128868	0.0836806
0.428132	0.455333	0.287184	0.237763	0.254207	0.158877	0.117702	0.124663	0.0786119
0.461551	0.486635	0.307313	0.251192	0.265643	0.165929	0.122816	0.129015	0.0817254
0.458855	0.478974	0.303253	0.257718	0.269254	0.169447	0.128019	0.133372	0.0841516
0.464237	0.478458	0.302884	0.258023	0.266293	0.16711	0.12704	0.130633	0.0826946
0.466661	0.474742	0.29569	0.271647	0.276755	0.170804	0.126273	0.128063	0.0799632
0.426629	0.462981	0.294831	0.24439	0.266675	0.168185	0.117645	0.127193	0.0810619
0.464544	0.497045	0.317238	0.259342	0.278188	0.175823	0.128504	0.137207	0.0877164
0.440132	0.459087	0.290824	0.252427	0.264265	0.1657	0.120826	0.125501	0.0799178
0.464221	0.490093	0.309233	0.259299	0.274573	0.171983	0.125404	0.131894	0.0832766
0.474257	0.488599	0.30648	0.270619	0.279395	0.173914	0.127982	0.131467	0.082403
0.437791	0.469043	0.302938	0.247641	0.266636	0.171046	0.120113	0.128152	0.0826005
0.465708	0.490449	0.326303	0.263072	0.277857	0.183517	0.125921	0.132116	0.0879673
0.485714	0.502372	0.341154	0.274374	0.284355	0.191577	0.134919	0.139197	0.0945938
0.485659	0.494206	0.336929	0.28055	0.285884	0.193368	0.132709	0.134599	0.0918112
0.501365	0.500021	0.343693	0.282869	0.28252	0.19349	0.134548	0.133766	0.0910464
0.413583	0.437663	0.279682	0.237557	0.252606	0.15928	0.114456	0.120444	0.0778583
0.420508	0.4392	0.265183	0.245172	0.25666	0.154147	0.116891	0.121689	0.0734785
0.400506	0.403243	0.223554	0.234852	0.236931	0.131183	0.113897	0.114263	0.0631392
0.418101	0.431324	0.252555	0.242053	0.250432	0.1463	0.116278	0.119458	0.0697585
0.386311	0.377565	0.195847	0.23653	0.231319	0.119534	0.110116	0.107338	0.0556673
0.410643	0.439421	0.27781	0.239856	0.257928	0.162318	0.114715	0.122268	0.077273
0.410198	0.437004	0.278589	0.241037	0.257429	0.163564	0.114085	0.121198	0.077114
0.392642	0.414597	0.266147	0.233648	0.247162	0.158392	0.110409	0.116266	0.0745734
0.358505	0.37605	0.246275	0.217959	0.229206	0.149863	0.102787	0.107484	0.070258
0.375639	0.390353	0.256484	0.228654	0.237879	0.155806	0.106407	0.110321	0.0724839
0.430124	0.467971	0.300298	0.24744	0.270547	0.171361	0.118785	0.128824	0.0832215
0.460477	0.482073	0.311855	0.257118	0.270129	0.173036	0.126766	0.132293	0.0856905
0.468908	0.496838	0.319383	0.26597	0.282779	0.18057	0.127454	0.134478	0.0864113
0.484035	0.499272	0.320367	0.274139	0.283588	0.180972	0.13061	0.134114	0.0857713
0.463495	0.496458	0.317924	0.256185	0.274942	0.174802	0.128906	0.137769	0.0880413
0.441693	0.473646	0.307867	0.251463	0.270774	0.174624	0.119698	0.128044	0.0831504
0.476944	0.495462	0.33826	0.27432	0.28555	0.193871	0.131075	0.135691	0.0923246
0.476734	0.502082	0.336298	0.265791	0.280248	0.18648	0.132256	0.138919	0.0927698
0.496588	0.507782	0.350442	0.281845	0.2887	0.198265	0.13478	0.137372	0.0945333
0.512228	0.516221	0.361244	0.290148	0.292901	0.204279	0.13465	0.135133	0.0935583
0.429321	0.462747	0.302128	0.244457	0.265188	0.171123	0.11771	0.126152	0.0827989
0.444831	0.477808	0.311907	0.249376	0.268308	0.173338	0.123306	0.132116	0.0864878
0.439483	0.470547	0.30648	0.249252	0.267074	0.173164	0.12209	0.130581	0.0848478
0.436925	0.466128	0.307297	0.246743	0.26385	0.173608	0.119702	0.127235	0.0834746
0.438745	0.467248	0.309595	0.251351	0.268208	0.176846	0.119292	0.126706	0.0838744
0.43837	0.453159	0.283796	0.253886	0.263526	0.163642	0.121274	0.124866	0.0782842
0.46218	0.47207	0.286764	0.261356	0.267551	0.161441	0.129113	0.131476	0.0797685
0.453971	0.456698	0.272207	0.261427	0.263932	0.155958	0.1249	0.125005	0.0748247
0.456518	0.435053	0.23799	0.267383	0.255069	0.13904	0.126626	0.120285	0.0655334
0.433464	0.422161	0.238254	0.245773	0.23987	0.134438	0.122205	0.118641	0.0670791
0.433355	0.462638	0.297805	0.246352	0.264366	0.168612	0.118317	0.125869	0.0813026
0.455668	0.483308	0.309811	0.253717	0.269692	0.171583	0.121348	0.128371	0.0821964
0.46707	0.485362	0.316727	0.264317	0.274928	0.17788	0.127504	0.132323	0.086299
0.448049	0.473008	0.307673	0.260799	0.275972	0.178671	0.1229	0.12934	0.0840288
0.416058	0.434997	0.284232	0.255926	0.268702	0.174408	0.118046	0.12301	0.0804497
0.435454	0.464932	0.299113	0.247838	0.265669	0.169207	0.118516	0.126155	0.0813501
0.458314	0.481431	0.315309	0.262104	0.275577	0.179204	0.128084	0.134342	0.0879291
0.456151	0.475675	0.312263	0.260835	0.27256	0.178187	0.123954	0.128859	0.084377
0.478547	0.495665	0.329122	0.272118	0.282345	0.186457	0.128382	0.132633	0.0879747
0.457859	0.484514	0.315796	0.264584	0.280274	0.181243	0.126193	0.133184	0.0866876
0.446978	0.473995	0.309519	0.249747	0.265936	0.171758	0.122334	0.129233	0.0845835
0.482184	0.503014	0.334641	0.267971	0.280024	0.184536	0.132902	0.138344	0.0921112
0.479392	0.493392	0.334901	0.285665	0.294353	0.198049	0.1313	0.134777	0.0918874
0.52081	0.518505	0.359729	0.298224	0.297325	0.205173	0.138742	0.13763	0.0951474
0.482686	0.488344	0.33753	0.264562	0.268535	0.183591	0.131105	0.132259	0.091618
0.463883	0.48564	0.312155	0.260361	0.273072	0.174206	0.127898	0.133527	0.0856871
0.48497	0.493661	0.318261	0.275571	0.281181	0.180018	0.131701	0.133556	0.0860253
0.482231	0.497922	0.323557	0.270231	0.279463	0.180346	0.132045	0.136006	0.0881062
0.443123	0.469386	0.302426	0.244292	0.259356	0.165081	0.122042	0.128991	0.0833442
0.510974	0.512152	0.331624	0.29082	0.291851	0.187865	0.135935	0.135891	0.0878864
0.441551	0.469996	0.300991	0.245891	0.263098	0.166432	0.119499	0.126611	0.0814633
0.462802	0.48608	0.309118	0.257009	0.270675	0.170736	0.12391	0.129691	0.0825108
0.464341	0.481507	0.30839	0.26567	0.276126	0.175748	0.1269	0.131173	0.0840783
0.461877	0.472197	0.307499	0.261432	0.268058	0.172618	0.126063	0.128405	0.0839574
0.487264	0.489899	0.317204	0.27465	0.276169	0.177666	0.13394	0.134358	0.0866898
0.434019	0.472077	0.302561	0.244472	0.267568	0.169948	0.118495	0.128213	0.0821333
0.445571	0.481415	0.314234	0.260228	0.281964	0.182657	0.121856	0.131168	0.0858449
0.429014	0.456835	0.302729	0.242248	0.259074	0.170629	0.119738	0.127012	0.084227
0.424149	0.454604	0.299227	0.252344	0.271424	0.177472	0.117416	0.125423	0.0827245
0.453402	0.479546	0.322354	0.253826	0.26889	0.179896	0.123274	0.130136	0.087238
0.432737	0.457999	0.29724	0.248037	0.263878	0.169308	0.11788	0.124172	0.0808386
0.472444	0.492678	0.32	0.259126	0.270584	0.174374	0.128981	0.134261	0.0869725
0.469234	0.475044	0.318151	0.262145	0.266219	0.177525	0.127377	0.128518	0.085639
0.429042	0.427038	0.290463	0.312554	0.31111	0.209437	0.113638	0.112677	0.0774938
0.464735	0.477928	0.314661	0.262576	0.270748	0.177287	0.126008	0.129098	0.0849824
0.439685	0.465951	0.303389	0.24623	0.262043	0.168623	0.120234	0.127003	0.0831767
0.474584	0.497194	0.335168	0.266778	0.279872	0.187052	0.131702	0.137616	0.0927376
0.490902	0.50747	0.349917	0.275839	0.285617	0.195621	0.134616	0.138839	0.0954507
0.47466	0.492237	0.338484	0.271841	0.282703	0.1927	0.129575	0.133948	0.0922502
0.515985	0.522742	0.370767	0.293849	0.298042	0.210081	0.137381	0.138802	0.0983027
0.45273	0.472883	0.304039	0.254718	0.267209	0.170366	0.123402	0.128471	0.0826262
0.46195	0.477926	0.304367	0.260906	0.27037	0.171053	0.12893	0.133112	0.0846075
0.458769	0.474796	0.306834	0.260473	0.270233	0.173099	0.126337	0.130342	0.0845227
0.440919	0.45319	0.292431	0.241504	0.249075	0.159597	0.122232	0.12522	0.0807721
0.47162	0.472586	0.303315	0.265139	0.265777	0.169265	0.127449	0.127434	0.0817315
0.430065	0.46215	0.295323	0.240205	0.259561	0.164414	0.117744	0.125974	0.0803727
0.457517	0.485193	0.311189	0.248882	0.264633	0.168518	0.123341	0.130388	0.0833554
0.449501	0.471315	0.302925	0.255183	0.26814	0.171167	0.12246	0.128092	0.0822246
0.465903	0.480498	0.313647	0.26035	0.268997	0.174021	0.128475	0.132083	0.086274
0.472448	0.481466	0.311657	0.266724	0.272173	0.174982	0.126797	0.128835	0.083387

## Sheet: AC-TF
0.16696	0.975385	0.21738	0.935519	0.253521	0.962186	0.196037	0.905525	0.181036	0.97335	0.211415	0.929813	0.245445	0.963391	0.197802	0.906629	0.232932	0.969196	0.184093	0.913753	0.329312	0.955946	0.167752	0.887574	0.215463	0.971549	0.188693	0.922066	0.316212	0.957699	0.170056	0.889643	0.205106	0.933714	0.229331	0.912705	0.268788	0.912217	0.212089	0.889245	0.164507	0.946905	0.247165	0.9332	0.255688	0.916495	0.216395	0.894678
0.159499	0.981785	0.16598	0.929845	0.241922	0.972108	0.147943	0.897355	0.176458	0.979836	0.160751	0.922604	0.24406	0.971861	0.147546	0.895705	0.208944	0.977882	0.145581	0.908672	0.299299	0.968016	0.131077	0.877646	0.199734	0.978839	0.147879	0.913371	0.297101	0.968251	0.130975	0.876606	0.192196	0.953397	0.181844	0.910045	0.256979	0.937155	0.166474	0.885013	0.159563	0.961271	0.193888	0.927071	0.247891	0.939377	0.16799	0.887577
0.151577	0.976369	0.207381	0.939429	0.223835	0.964782	0.187948	0.910359	0.165508	0.974227	0.201385	0.931915	0.216906	0.965867	0.18842	0.912291	0.201063	0.97163	0.179298	0.917199	0.273895	0.960998	0.164161	0.890392	0.180927	0.974501	0.18607	0.926518	0.258035	0.963251	0.166075	0.894601	0.17635	0.931836	0.234024	0.917607	0.229331	0.91063	0.218148	0.898118	0.137017	0.947116	0.254564	0.939929	0.208632	0.918693	0.223429	0.904525
0.146072	0.979193	0.175066	0.939171	0.210416	0.969753	0.158824	0.912782	0.154639	0.977966	0.171917	0.934938	0.215083	0.969082	0.157743	0.910626	0.194253	0.974974	0.154773	0.917293	0.259719	0.966235	0.141554	0.892348	0.175765	0.97735	0.159379	0.925601	0.261491	0.966004	0.141042	0.890681	0.166608	0.944576	0.216768	0.925353	0.213134	0.928523	0.202484	0.906982	0.132044	0.956068	0.230753	0.94197	0.209766	0.929652	0.203182	0.907603
0.147962	0.975013	0.198737	0.93907	0.213455	0.963692	0.182094	0.914277	0.15381	0.974054	0.196813	0.936816	0.216157	0.963234	0.181869	0.913731	0.2026	0.971952	0.166966	0.916392	0.274177	0.961768	0.154164	0.893584	0.180487	0.975038	0.1747	0.928929	0.272944	0.961942	0.154954	0.894492	0.179752	0.93719	0.221202	0.918461	0.231463	0.918601	0.206397	0.899545	0.138938	0.951496	0.239637	0.940466	0.221063	0.92226	0.210318	0.904235
0.146469	0.974673	0.214635	0.943991	0.22593	0.960599	0.194727	0.915025	0.164184	0.971605	0.206272	0.933933	0.216133	0.962308	0.194398	0.915774	0.180565	0.973345	0.207572	0.931862	0.260166	0.961262	0.193184	0.909158	0.166413	0.975441	0.210625	0.937947	0.237104	0.964697	0.194926	0.912717	0.168963	0.937785	0.250969	0.92815	0.216593	0.919592	0.237581	0.912589	0.131611	0.951533	0.268582	0.947298	0.206388	0.923381	0.238922	0.914154
0.158963	0.969324	0.228081	0.936672	0.232467	0.954657	0.206422	0.90838	0.171655	0.966884	0.222464	0.931085	0.229511	0.955234	0.207342	0.908762	0.209244	0.969025	0.208295	0.916365	0.291223	0.956423	0.192992	0.893227	0.19332	0.971392	0.214792	0.926753	0.284131	0.957484	0.192933	0.891594	0.191636	0.937664	0.23322	0.916116	0.246355	0.919079	0.217453	0.895538	0.154441	0.949773	0.250596	0.936212	0.23818	0.921765	0.220691	0.899626
0.139891	0.978319	0.181563	0.938965	0.209148	0.967284	0.163812	0.911395	0.160818	0.975067	0.174412	0.929896	0.215266	0.966327	0.161006	0.907007	0.186265	0.976138	0.15833	0.919401	0.261004	0.966248	0.143643	0.891736	0.178778	0.977088	0.160517	0.923596	0.257737	0.96667	0.143693	0.891741	0.16615	0.946301	0.215792	0.925314	0.217167	0.929222	0.201049	0.906227	0.140819	0.954468	0.22721	0.938531	0.213306	0.93048	0.201611	0.907049
0.173812	0.975244	0.173086	0.932606	0.274913	0.960398	0.150629	0.894368	0.201244	0.971322	0.1641	0.919998	0.264812	0.961852	0.15275	0.897743	0.221847	0.971457	0.151628	0.915975	0.340035	0.955769	0.130937	0.875696	0.233025	0.970004	0.148534	0.911655	0.319056	0.958496	0.134445	0.883146	0.188088	0.942796	0.200563	0.921196	0.265346	0.91852	0.1789	0.890378	0.174769	0.946816	0.20597	0.928112	0.249126	0.9235	0.184328	0.898747
0.139271	0.981773	0.179744	0.944233	0.199389	0.973657	0.16457	0.919247	0.147475	0.980701	0.176327	0.939266	0.20315	0.973159	0.163403	0.918248	0.182578	0.979066	0.160616	0.925518	0.241876	0.972004	0.148431	0.901532	0.162614	0.981357	0.165583	0.933216	0.250044	0.971057	0.147228	0.900751	0.157681	0.948664	0.232475	0.933584	0.196656	0.935408	0.219854	0.917744	0.123071	0.959939	0.24779	0.949544	0.194658	0.936061	0.220935	0.919294
0.156835	0.976918	0.199956	0.938199	0.227509	0.966207	0.182	0.91034	0.167588	0.975361	0.194846	0.931157	0.223925	0.966734	0.180861	0.90961	0.190489	0.976427	0.174306	0.924224	0.257437	0.967847	0.160524	0.899821	0.169875	0.979001	0.179832	0.931806	0.246207	0.969245	0.161213	0.901501	0.185766	0.943153	0.213489	0.916345	0.235842	0.927232	0.199797	0.897929	0.143523	0.956138	0.232812	0.938656	0.220938	0.931828	0.20299	0.902076
0.160769	0.973425	0.235627	0.941147	0.238458	0.960148	0.213969	0.91266	0.17365	0.971337	0.228995	0.934621	0.237883	0.960245	0.215745	0.913933	0.217275	0.969769	0.194903	0.920381	0.292002	0.958929	0.180064	0.896819	0.19648	0.972705	0.201604	0.930384	0.294013	0.958646	0.180413	0.89739	0.190639	0.931733	0.236861	0.92174	0.241571	0.912642	0.220344	0.901884	0.149346	0.946598	0.255274	0.941245	0.233621	0.915518	0.224691	0.906689
0.15508	0.978859	0.173124	0.934605	0.226106	0.968878	0.15589	0.904595	0.16313	0.977749	0.169877	0.928623	0.226992	0.968757	0.155447	0.90431	0.201152	0.976527	0.153521	0.91461	0.272786	0.96786	0.140495	0.887592	0.176355	0.979409	0.159139	0.923335	0.272255	0.967923	0.140206	0.887179	0.172768	0.95	0.201663	0.921216	0.220669	0.935584	0.18823	0.902035	0.136153	0.960576	0.215214	0.937684	0.214938	0.937259	0.188632	0.902379
0.152867	0.980486	0.176722	0.939342	0.234932	0.969738	0.159668	0.909063	0.179054	0.977194	0.168774	0.927916	0.248924	0.967936	0.155615	0.903433	0.182021	0.977959	0.162608	0.927482	0.274462	0.966466	0.145639	0.895246	0.198679	0.975994	0.158905	0.922273	0.282583	0.965473	0.144343	0.894109	0.15724	0.950934	0.213254	0.929219	0.222554	0.929978	0.195068	0.906401	0.152239	0.952589	0.218372	0.936834	0.217221	0.931659	0.195177	0.906197
0.178132	0.979873	0.148474	0.926016	0.272122	0.969029	0.132822	0.893828	0.199257	0.977502	0.144405	0.918204	0.275228	0.96867	0.130391	0.888958	0.225955	0.974757	0.133547	0.904666	0.326206	0.963291	0.120062	0.873252	0.217464	0.975721	0.13661	0.910685	0.321547	0.963811	0.119067	0.870693	0.193578	0.948505	0.171462	0.911124	0.266507	0.928652	0.154152	0.882308	0.173805	0.953781	0.17828	0.921525	0.259728	0.930465	0.155351	0.884025
0.149249	0.980842	0.194355	0.937653	0.221803	0.97128	0.177011	0.908813	0.162402	0.979143	0.189816	0.930813	0.223071	0.971115	0.175303	0.907414	0.198799	0.97639	0.169408	0.915578	0.272505	0.967356	0.155278	0.888205	0.184478	0.97808	0.173633	0.921743	0.27172	0.967449	0.154749	0.887823	0.182072	0.94592	0.212708	0.91521	0.236721	0.929148	0.19716	0.892551	0.147774	0.956088	0.226782	0.932801	0.228929	0.931479	0.198846	0.895601
0.160589	0.974833	0.196495	0.935556	0.244517	0.961203	0.176306	0.904234	0.172011	0.97303	0.192281	0.930177	0.225704	0.964189	0.180639	0.909951	0.221578	0.969407	0.169224	0.908113	0.308249	0.956916	0.152898	0.876664	0.194386	0.973152	0.17625	0.919243	0.285312	0.960123	0.156892	0.88431	0.177622	0.931086	0.240149	0.92331	0.235312	0.907687	0.223322	0.902867	0.14544	0.943552	0.257449	0.94213	0.214085	0.916017	0.229488	0.910127
0.14374	0.978985	0.199328	0.940415	0.201147	0.970304	0.184037	0.916702	0.147431	0.978443	0.197779	0.938556	0.205447	0.969669	0.183507	0.916776	0.197078	0.974449	0.171246	0.915736	0.255375	0.966569	0.159463	0.894069	0.166795	0.978374	0.180625	0.93045	0.257406	0.966304	0.159149	0.894646	0.175131	0.937909	0.223263	0.918256	0.213898	0.92352	0.210967	0.901811	0.129433	0.954116	0.244108	0.942174	0.213121	0.923797	0.212519	0.904588
0.166207	0.98055	0.175146	0.930117	0.251387	0.970281	0.15539	0.896356	0.184406	0.978392	0.169799	0.922692	0.248381	0.970637	0.156759	0.899444	0.220229	0.975935	0.15318	0.908559	0.307897	0.966016	0.13743	0.877218	0.203209	0.977766	0.157655	0.917579	0.299977	0.96689	0.139576	0.882226	0.206831	0.950695	0.191419	0.909335	0.272748	0.934367	0.174894	0.883961	0.16888	0.959679	0.20493	0.927812	0.260261	0.937371	0.178135	0.889195
0.175363	0.971691	0.186499	0.931447	0.257756	0.957934	0.165931	0.898675	0.195814	0.968391	0.179065	0.921276	0.270856	0.955797	0.163125	0.894296	0.221233	0.970135	0.166507	0.912987	0.302768	0.958684	0.150903	0.883602	0.210681	0.971562	0.16821	0.916365	0.318231	0.956574	0.148279	0.878517	0.188664	0.932859	0.223103	0.92051	0.243376	0.912552	0.206702	0.898671	0.160407	0.942917	0.234745	0.934443	0.247513	0.911067	0.206803	0.89975
0.172012	0.974931	0.174861	0.927808	0.278764	0.958937	0.152618	0.888695	0.212138	0.969076	0.164479	0.91213	0.272878	0.959793	0.150864	0.886582	0.215428	0.972391	0.151892	0.908612	0.333652	0.956791	0.131862	0.867302	0.241009	0.969108	0.147118	0.900855	0.32525	0.957868	0.13167	0.86755	0.177508	0.951451	0.192979	0.918295	0.26176	0.927737	0.171673	0.886389	0.183467	0.94981	0.19379	0.920563	0.247321	0.931714	0.174476	0.891151
0.146056	0.978848	0.204241	0.939891	0.2156	0.96845	0.184729	0.910239	0.158301	0.977065	0.198484	0.931529	0.21327	0.968791	0.186762	0.912688	0.19785	0.973837	0.176298	0.915669	0.266454	0.964403	0.161469	0.888281	0.17722	0.976558	0.182162	0.922777	0.26078	0.965161	0.163436	0.891949	0.171181	0.94112	0.229885	0.921062	0.215719	0.925116	0.215438	0.902015	0.131749	0.954682	0.247942	0.940461	0.207955	0.927811	0.218467	0.905737
0.182466	0.976008	0.168536	0.925522	0.281952	0.962603	0.148284	0.889378	0.212712	0.972045	0.160622	0.913083	0.282907	0.962478	0.146292	0.885688	0.23818	0.970999	0.145243	0.901211	0.346423	0.957459	0.128276	0.865325	0.236442	0.971226	0.146052	0.902955	0.34045	0.958195	0.128326	0.864175	0.205482	0.943915	0.185722	0.908569	0.278518	0.923401	0.168096	0.880793	0.184823	0.949574	0.194172	0.921307	0.275263	0.924302	0.168929	0.882612
0.171053	0.978117	0.161174	0.923123	0.257677	0.966719	0.1424	0.887924	0.186961	0.976087	0.156521	0.915384	0.257796	0.966703	0.142283	0.887989	0.230896	0.973408	0.140555	0.899183	0.320226	0.962767	0.126499	0.867469	0.207344	0.97612	0.145522	0.90829	0.31589	0.963272	0.126891	0.868223	0.21341	0.94895	0.174622	0.903101	0.275052	0.933642	0.159869	0.87776	0.166549	0.960161	0.188885	0.923343	0.267865	0.935376	0.161591	0.88068
0.166097	0.974081	0.193545	0.93501	0.243313	0.961619	0.175871	0.905682	0.183844	0.971378	0.187132	0.926731	0.244732	0.961385	0.172536	0.902499	0.199296	0.973968	0.168631	0.921579	0.288501	0.961905	0.152554	0.891439	0.203913	0.973426	0.167582	0.920452	0.278116	0.963267	0.151496	0.890869	0.181036	0.942519	0.225401	0.92417	0.239463	0.923215	0.208158	0.901883	0.160354	0.949217	0.234924	0.935114	0.233283	0.925188	0.209521	0.904162
0.151948	0.97355	0.214371	0.944306	0.222032	0.960932	0.195113	0.918276	0.160523	0.972089	0.209081	0.938651	0.227565	0.959958	0.194965	0.916197	0.201449	0.973009	0.19614	0.931011	0.276509	0.962551	0.183303	0.911892	0.182499	0.975582	0.200615	0.939184	0.280734	0.961978	0.181763	0.90713	0.161089	0.941618	0.249643	0.933308	0.200352	0.926665	0.237573	0.919676	0.124763	0.954841	0.26769	0.95187	0.20327	0.925596	0.237896	0.919291
0.123361	0.981573	0.207746	0.95306	0.1743	0.973728	0.193716	0.932113	0.128224	0.980851	0.204685	0.948962	0.180419	0.972805	0.193051	0.931345	0.160404	0.975531	0.193605	0.936606	0.206202	0.96826	0.182478	0.918432	0.134428	0.979498	0.201668	0.947265	0.208875	0.967848	0.18315	0.919635	0.131632	0.924751	0.330539	0.938005	0.156211	0.909984	0.321059	0.927083	0.0878364	0.949802	0.355427	0.960297	0.151696	0.912586	0.324673	0.930766
0.182021	0.97954	0.150974	0.925416	0.266903	0.969721	0.134142	0.892559	0.196545	0.977901	0.146057	0.918226	0.26838	0.969553	0.13267	0.890701	0.232109	0.975915	0.133193	0.9045	0.321164	0.966369	0.119454	0.873414	0.215876	0.977593	0.136074	0.911565	0.316733	0.966833	0.119303	0.873738	0.212338	0.954107	0.168338	0.907472	0.278364	0.939328	0.153404	0.881741	0.173747	0.962432	0.180968	0.926629	0.264481	0.942353	0.156822	0.888338
0.131224	0.980119	0.203253	0.948913	0.194165	0.970278	0.185865	0.924146	0.142369	0.978405	0.198505	0.942988	0.1944	0.970242	0.186989	0.925755	0.172394	0.976531	0.183427	0.933541	0.234091	0.967798	0.169559	0.911175	0.159668	0.978235	0.188498	0.939976	0.228803	0.968525	0.17141	0.91378	0.148317	0.940418	0.268432	0.93581	0.186586	0.924313	0.256469	0.922491	0.115981	0.953345	0.287052	0.953664	0.18071	0.926696	0.259672	0.925889
0.143075	0.977906	0.189237	0.941477	0.21337	0.966738	0.171868	0.914574	0.159576	0.975356	0.183838	0.933912	0.216501	0.966251	0.170068	0.911726	0.187261	0.976303	0.164934	0.92327	0.259128	0.966902	0.151227	0.899149	0.178469	0.97742	0.168027	0.92899	0.256883	0.96719	0.150716	0.897625	0.165462	0.945459	0.225167	0.929569	0.213104	0.929144	0.209968	0.909872	0.133749	0.95591	0.238238	0.943743	0.203651	0.932288	0.213363	0.914717
0.144423	0.977317	0.201031	0.943307	0.205677	0.967412	0.186768	0.921175	0.157436	0.97532	0.197108	0.938536	0.221297	0.964936	0.182318	0.914917	0.171634	0.976037	0.188126	0.934012	0.239726	0.966234	0.176898	0.915833	0.16864	0.976501	0.189778	0.937255	0.250025	0.964783	0.171622	0.907033	0.146919	0.943701	0.254223	0.936067	0.193358	0.925313	0.240454	0.920666	0.131213	0.949802	0.263677	0.946918	0.190697	0.926343	0.240403	0.920091
0.190414	0.973342	0.1759	0.926403	0.292533	0.958582	0.154108	0.889412	0.216152	0.969766	0.166979	0.913882	0.287545	0.959288	0.152975	0.88777	0.250826	0.96779	0.151798	0.90003	0.362071	0.95299	0.134649	0.864692	0.246552	0.968369	0.152826	0.902883	0.353954	0.954043	0.134486	0.864863	0.208722	0.943265	0.198449	0.911373	0.28109	0.922818	0.18045	0.884037	0.185703	0.949573	0.206737	0.922753	0.276199	0.92416	0.180989	0.885895
0.171851	0.978172	0.178185	0.925922	0.259638	0.966697	0.158521	0.89232	0.187995	0.976126	0.17289	0.918811	0.255539	0.967221	0.158059	0.892186	0.228445	0.974303	0.152051	0.901383	0.320107	0.963645	0.136994	0.870045	0.208141	0.976592	0.1574	0.911751	0.308583	0.964953	0.138392	0.873423	0.216334	0.950319	0.188158	0.904436	0.283041	0.934401	0.173208	0.879975	0.17157	0.960599	0.203784	0.926189	0.268132	0.937855	0.175613	0.884427
0.163586	0.976609	0.185767	0.935219	0.255684	0.963054	0.165733	0.903303	0.198582	0.971634	0.177145	0.924396	0.254376	0.963244	0.163963	0.90117	0.211638	0.974096	0.157383	0.915643	0.315191	0.961021	0.139409	0.881707	0.227899	0.972141	0.155257	0.913183	0.309759	0.961694	0.139264	0.882445	0.179021	0.94143	0.214669	0.921137	0.247887	0.918137	0.194926	0.89515	0.171411	0.943979	0.220702	0.928924	0.236318	0.921961	0.197825	0.899057
0.183666	0.970695	0.166738	0.926682	0.288682	0.953425	0.144677	0.889047	0.218809	0.965098	0.157694	0.913121	0.288229	0.953491	0.143385	0.885911	0.221678	0.969437	0.144688	0.90897	0.338531	0.952823	0.126557	0.871776	0.244281	0.966334	0.141585	0.90361	0.337978	0.952894	0.125506	0.869127	0.17957	0.938323	0.20701	0.922923	0.256187	0.911165	0.186073	0.894899	0.178354	0.938756	0.209836	0.926793	0.248089	0.91397	0.186595	0.894857
0.148016	0.980535	0.202934	0.937666	0.225174	0.970091	0.18477	0.909976	0.16962	0.977704	0.196401	0.930301	0.23034	0.969405	0.182395	0.907119	0.187949	0.977371	0.184301	0.921487	0.268627	0.967332	0.168625	0.894728	0.18291	0.977987	0.186582	0.925259	0.264108	0.967881	0.169059	0.895336	0.178223	0.943747	0.242745	0.921032	0.227466	0.92753	0.227112	0.900514	0.145737	0.954016	0.257681	0.937532	0.223528	0.928785	0.229882	0.90498
0.147143	0.982807	0.171401	0.938369	0.222081	0.973785	0.155119	0.909918	0.173355	0.979765	0.164178	0.928383	0.233444	0.972444	0.152558	0.906432	0.18487	0.980153	0.156297	0.924405	0.258915	0.97192	0.1429	0.898459	0.185694	0.980082	0.156436	0.925236	0.267927	0.970942	0.141081	0.89539	0.162273	0.957986	0.218109	0.931063	0.207713	0.945688	0.205181	0.913899	0.13647	0.964699	0.229191	0.943489	0.203141	0.946883	0.206267	0.914792
0.14306	0.983744	0.174045	0.93796	0.212852	0.975592	0.158546	0.911716	0.157505	0.982122	0.169257	0.931747	0.224415	0.974266	0.155917	0.907191	0.179337	0.980769	0.157661	0.923096	0.251994	0.97273	0.143563	0.89652	0.177656	0.980969	0.156827	0.922858	0.26462	0.971363	0.141379	0.892771	0.166716	0.957871	0.212154	0.924087	0.220827	0.943716	0.195991	0.902257	0.148586	0.962489	0.219481	0.934031	0.219763	0.943987	0.196081	0.902213
0.122255	0.983089	0.223786	0.946651	0.187702	0.973762	0.206418	0.92285	0.141444	0.980445	0.216628	0.941085	0.194291	0.972841	0.20491	0.921813	0.149467	0.981294	0.202931	0.935778	0.215405	0.972755	0.188488	0.913658	0.153543	0.980792	0.202354	0.93713	0.220582	0.9721	0.187862	0.913658	0.148865	0.950192	0.246891	0.932031	0.190089	0.935768	0.23243	0.914459	0.128175	0.957114	0.258242	0.943666	0.193787	0.934518	0.233215	0.916465
0.118532	0.981407	0.236088	0.950006	0.17417	0.972418	0.220612	0.928888	0.129387	0.97973	0.229433	0.9445	0.187784	0.970262	0.217719	0.925207	0.137636	0.97835	0.224867	0.941885	0.1914	0.969608	0.210686	0.92176	0.138478	0.978247	0.222463	0.940877	0.204304	0.967558	0.208382	0.918587	0.0941069	0.943018	0.396631	0.954638	0.123086	0.924801	0.384354	0.942286	0.0866103	0.947596	0.401897	0.960359	0.123582	0.924495	0.384971	0.942699
0.15549	0.978193	0.194384	0.934385	0.237914	0.966209	0.176465	0.905894	0.180897	0.974607	0.18713	0.926477	0.245002	0.965207	0.172283	0.900473	0.18663	0.975842	0.179973	0.92292	0.278271	0.963522	0.164121	0.896016	0.202321	0.973788	0.177768	0.922088	0.280599	0.963221	0.160969	0.891243	0.171244	0.948676	0.243754	0.927305	0.240823	0.92692	0.223914	0.902729	0.171078	0.948671	0.245987	0.930599	0.235005	0.928693	0.224291	0.90287
0.150791	0.979967	0.170347	0.935006	0.223956	0.969919	0.156267	0.908681	0.161832	0.978526	0.165838	0.928462	0.231538	0.968901	0.15186	0.901374	0.178069	0.979308	0.161135	0.924991	0.257582	0.969737	0.14909	0.900211	0.179826	0.979128	0.158483	0.921501	0.267802	0.968537	0.143054	0.889808	0.134861	0.95836	0.218281	0.937734	0.186264	0.941886	0.201601	0.916245	0.133642	0.958776	0.21974	0.940449	0.191813	0.940157	0.200199	0.914716
0.150969	0.97977	0.179731	0.93922	0.241646	0.967309	0.159836	0.904722	0.184655	0.975297	0.170502	0.925522	0.236933	0.96794	0.159862	0.906029	0.186858	0.977977	0.161426	0.924753	0.28339	0.966276	0.144269	0.891192	0.204623	0.975924	0.157723	0.918151	0.270508	0.967802	0.145546	0.894299	0.180663	0.95374	0.207335	0.923186	0.251396	0.93505	0.187359	0.894415	0.172809	0.955809	0.211916	0.92786	0.233769	0.939596	0.192106	0.901464
0.155907	0.981776	0.173233	0.933677	0.236115	0.972138	0.156207	0.903436	0.177406	0.979286	0.166917	0.924245	0.245946	0.970981	0.153487	0.899972	0.191551	0.97898	0.158017	0.91791	0.278377	0.969169	0.143085	0.888143	0.193817	0.97876	0.158296	0.918045	0.280356	0.968954	0.142201	0.887053	0.184695	0.953771	0.211132	0.92183	0.246776	0.93767	0.194234	0.897424	0.16709	0.958224	0.219658	0.931183	0.23969	0.939463	0.196442	0.900669
0.152116	0.979451	0.192361	0.937469	0.216467	0.970434	0.176322	0.911084	0.164674	0.977781	0.187143	0.932303	0.235598	0.967818	0.175132	0.910103	0.180476	0.978058	0.179104	0.927359	0.24535	0.969844	0.165922	0.903495	0.176523	0.978566	0.178514	0.928291	0.263949	0.967554	0.164599	0.90123	0.156138	0.954407	0.225111	0.932317	0.205542	0.939375	0.209306	0.912352	0.148011	0.956801	0.229548	0.938961	0.210072	0.938031	0.209512	0.913142
0.141953	0.981735	0.211526	0.944764	0.214511	0.972101	0.198693	0.922046	0.154312	0.980197	0.207717	0.941119	0.217616	0.971699	0.195169	0.92063	0.169046	0.979964	0.187291	0.934769	0.246378	0.970492	0.175042	0.912545	0.172155	0.979656	0.186511	0.935766	0.251552	0.969874	0.171096	0.910175	0.153039	0.954108	0.244743	0.933575	0.201329	0.939022	0.230066	0.914792	0.13528	0.959533	0.254353	0.944386	0.19915	0.939687	0.231233	0.917493
0.142405	0.981452	0.192545	0.939911	0.216369	0.971499	0.174359	0.911461	0.159858	0.979165	0.186852	0.932636	0.216008	0.971553	0.175463	0.912022	0.176855	0.978599	0.175051	0.926229	0.245336	0.969982	0.161032	0.902437	0.168642	0.979584	0.178595	0.931871	0.245172	0.970008	0.163104	0.904955	0.182667	0.946053	0.222349	0.920457	0.230885	0.931104	0.208063	0.902052	0.143235	0.957682	0.240885	0.941005	0.218504	0.934804	0.213952	0.908757
0.133783	0.978589	0.206435	0.94352	0.199347	0.967728	0.189887	0.920505	0.150925	0.97586	0.198945	0.936159	0.211734	0.965723	0.185989	0.914146	0.147672	0.979687	0.201479	0.939691	0.215218	0.970048	0.187484	0.917307	0.157511	0.978342	0.196912	0.934686	0.22871	0.968171	0.183438	0.911542	0.111221	0.957579	0.275679	0.950977	0.15052	0.941956	0.263595	0.938675	0.110203	0.957967	0.277972	0.954997	0.155939	0.93987	0.259416	0.934196
0.118516	0.978796	0.241307	0.955262	0.177304	0.968012	0.224764	0.933444	0.124109	0.977826	0.236864	0.950243	0.173495	0.9687	0.225344	0.93487	0.154693	0.972397	0.223388	0.938468	0.207135	0.962731	0.211509	0.921065	0.132295	0.976426	0.231989	0.947686	0.201324	0.963777	0.2119	0.921921	0.1467	0.895153	0.278233	0.928276	0.175884	0.873577	0.266472	0.914512	0.100225	0.928481	0.303448	0.951857	0.168781	0.878682	0.270527	0.918967
0.167084	0.971642	0.232475	0.947083	0.252941	0.956839	0.215173	0.920834	0.181837	0.969148	0.226209	0.93788	0.273524	0.953328	0.211358	0.915019	0.213481	0.968316	0.202382	0.929514	0.307183	0.954171	0.187991	0.905954	0.209207	0.968958	0.204042	0.931348	0.327242	0.951179	0.184509	0.89902	0.142373	0.937895	0.304219	0.938892	0.18683	0.918081	0.291414	0.924438	0.119435	0.947902	0.316816	0.952864	0.18641	0.918269	0.292392	0.925978
0.145423	0.973005	0.219702	0.937518	0.224063	0.957989	0.197351	0.905516	0.159653	0.970338	0.214359	0.931329	0.214603	0.959762	0.200349	0.91119	0.195455	0.966941	0.194462	0.918613	0.271175	0.953677	0.178176	0.89172	0.174712	0.970415	0.202169	0.928227	0.25746	0.956019	0.181668	0.897786	0.155745	0.913347	0.316594	0.92802	0.197651	0.889054	0.302739	0.911926	0.11719	0.934724	0.339195	0.949234	0.185524	0.895863	0.307843	0.917354
0.132027	0.980912	0.210791	0.945057	0.197965	0.971056	0.195046	0.921127	0.142638	0.979432	0.205766	0.941263	0.1952	0.97146	0.195317	0.922422	0.152778	0.979072	0.1998	0.93809	0.219199	0.969642	0.185483	0.916727	0.148565	0.97971	0.200131	0.941867	0.213891	0.970377	0.187792	0.920349	0.116217	0.94771	0.303083	0.947413	0.154004	0.929967	0.288914	0.933178	0.103946	0.953346	0.310745	0.95646	0.151239	0.931224	0.291466	0.935975
0.118429	0.983169	0.232078	0.95186	0.173288	0.975113	0.218017	0.932225	0.13058	0.981458	0.227172	0.948106	0.183572	0.973637	0.21427	0.928511	0.143358	0.981519	0.206981	0.940913	0.200578	0.973866	0.194335	0.922263	0.143879	0.981463	0.207877	0.943584	0.209384	0.97272	0.191294	0.918834	0.129891	0.950828	0.267759	0.942406	0.165793	0.936603	0.254565	0.928217	0.11247	0.957439	0.279091	0.953745	0.168549	0.935551	0.255352	0.929662
0.121701	0.98565	0.195257	0.945261	0.191422	0.977208	0.180242	0.920634	0.142273	0.983228	0.189231	0.938094	0.199779	0.976213	0.17761	0.917647	0.142876	0.984356	0.180541	0.935864	0.216361	0.97608	0.166784	0.911591	0.150615	0.983513	0.179401	0.934857	0.217698	0.975932	0.166467	0.912232	0.133601	0.964078	0.225823	0.937942	0.181961	0.950637	0.209742	0.917622	0.123097	0.966903	0.232108	0.945453	0.17347	0.952941	0.214527	0.923651
0.151569	0.981254	0.185373	0.939224	0.224558	0.971944	0.168035	0.910717	0.166531	0.979399	0.178891	0.930113	0.22923	0.971361	0.166755	0.908728	0.190709	0.978139	0.166281	0.923391	0.263131	0.969529	0.151329	0.895881	0.174473	0.979996	0.168553	0.926746	0.256061	0.970348	0.153021	0.898903	0.187822	0.946725	0.225972	0.91877	0.237279	0.932042	0.211344	0.899121	0.150144	0.957404	0.243512	0.937945	0.225221	0.935497	0.215947	0.904982
0.138482	0.984565	0.166856	0.943424	0.210423	0.976294	0.152096	0.916649	0.153834	0.982882	0.161483	0.935916	0.219947	0.975222	0.150827	0.913369	0.153822	0.984041	0.155736	0.93811	0.225344	0.97637	0.142017	0.912213	0.160032	0.983425	0.152182	0.933171	0.236138	0.975239	0.140509	0.908523	0.120095	0.972148	0.226497	0.949479	0.169683	0.960226	0.212347	0.931526	0.122847	0.97155	0.225187	0.949291	0.171058	0.959905	0.211239	0.92851
0.132519	0.984459	0.186557	0.944824	0.201921	0.976098	0.171045	0.919775	0.146977	0.982777	0.180863	0.937661	0.207016	0.975495	0.16935	0.917208	0.159413	0.982941	0.173619	0.932912	0.23295	0.974838	0.159057	0.907654	0.160811	0.982805	0.171839	0.931908	0.237	0.9744	0.157615	0.905235	0.136936	0.963727	0.227555	0.937378	0.187157	0.949979	0.212632	0.918441	0.128661	0.965946	0.232337	0.944026	0.183172	0.951044	0.21335	0.919389
0.130616	0.983531	0.171571	0.944377	0.189326	0.97593	0.159699	0.92371	0.139726	0.982401	0.167653	0.939049	0.202719	0.974228	0.154287	0.914967	0.158528	0.981912	0.15969	0.934432	0.222707	0.974379	0.14857	0.913871	0.156502	0.982162	0.158506	0.933679	0.233868	0.973096	0.143938	0.90541	0.120527	0.962009	0.235943	0.944963	0.159125	0.949437	0.223281	0.930615	0.110644	0.965143	0.240834	0.951307	0.163454	0.948062	0.220136	0.926348
0.11533	0.985719	0.196271	0.950499	0.175597	0.978034	0.182188	0.928832	0.130997	0.983783	0.191207	0.944734	0.184294	0.976946	0.180106	0.925599	0.133542	0.984323	0.187249	0.942177	0.19607	0.976744	0.174369	0.92105	0.139899	0.983582	0.185786	0.941067	0.20153	0.976096	0.172946	0.918473	0.130796	0.958887	0.264646	0.943734	0.166963	0.946985	0.253994	0.931331	0.114078	0.96415	0.274806	0.95424	0.169947	0.946038	0.252528	0.929586
0.145493	0.981916	0.192659	0.940349	0.220931	0.972234	0.174339	0.911145	0.164214	0.979584	0.186454	0.932216	0.221445	0.97217	0.174088	0.91153	0.190756	0.977985	0.169564	0.922436	0.268636	0.968658	0.154724	0.895861	0.181453	0.979054	0.172854	0.927044	0.263307	0.96928	0.155473	0.897533	0.176392	0.954302	0.227798	0.924189	0.226806	0.940618	0.21368	0.904473	0.145347	0.962335	0.242572	0.940053	0.216469	0.943324	0.21674	0.908801
0.149968	0.980626	0.200226	0.943319	0.220603	0.971216	0.182377	0.916196	0.163441	0.978892	0.194063	0.935178	0.223873	0.97079	0.181294	0.914868	0.19959	0.976777	0.176203	0.925337	0.272286	0.968006	0.16198	0.900701	0.184088	0.97859	0.180407	0.931068	0.269143	0.968377	0.162666	0.901714	0.173674	0.95266	0.23304	0.926918	0.217873	0.94006	0.220739	0.910767	0.138816	0.962177	0.249787	0.944704	0.211968	0.941687	0.222184	0.912471
0.139364	0.980478	0.200654	0.942059	0.209791	0.970371	0.183129	0.914369	0.170375	0.976154	0.191759	0.929463	0.232071	0.967225	0.177599	0.906573	0.176073	0.97843	0.181824	0.926753	0.250112	0.969106	0.168571	0.902814	0.183272	0.97757	0.183135	0.927294	0.267127	0.967005	0.164361	0.895104	0.164262	0.94777	0.233508	0.927871	0.204976	0.934328	0.221264	0.912065	0.142346	0.954774	0.246102	0.941298	0.220835	0.929249	0.217198	0.907646
0.134304	0.982889	0.169478	0.940662	0.208603	0.973171	0.152311	0.910858	0.15633	0.980071	0.162862	0.930644	0.212036	0.972728	0.151235	0.909214	0.18021	0.979773	0.152505	0.921353	0.2592	0.970629	0.138112	0.892848	0.17452	0.9804	0.153908	0.923866	0.253395	0.971286	0.139261	0.894468	0.16109	0.953742	0.206073	0.926987	0.203515	0.941036	0.193047	0.909188	0.128702	0.963021	0.219349	0.942851	0.196398	0.943098	0.19585	0.912913
0.143655	0.980789	0.210316	0.942937	0.207474	0.971948	0.194005	0.918061	0.151341	0.979751	0.207281	0.938519	0.205869	0.972164	0.193808	0.91759	0.174302	0.978562	0.188701	0.92979	0.233802	0.970923	0.177126	0.910454	0.158046	0.980552	0.195204	0.938439	0.233481	0.970963	0.176198	0.908744	0.180495	0.940021	0.237916	0.92299	0.218776	0.926561	0.226987	0.909277	0.137229	0.954376	0.259679	0.945179	0.219354	0.926366	0.226883	0.909031
0.161724	0.982131	0.179394	0.940497	0.23865	0.973377	0.163063	0.912121	0.173467	0.980855	0.174622	0.932679	0.240801	0.97314	0.162801	0.911428	0.211939	0.97698	0.163747	0.922187	0.284627	0.968784	0.150827	0.897112	0.19189	0.979179	0.167248	0.926823	0.28376	0.968883	0.15065	0.8966	0.19004	0.946389	0.21519	0.918771	0.238971	0.931989	0.201681	0.900292	0.15166	0.957262	0.23342	0.939027	0.236692	0.93264	0.202809	0.901774
0.104436	0.98157	0.257862	0.958016	0.156526	0.972092	0.243112	0.9398	0.118418	0.979105	0.252345	0.953371	0.162435	0.971038	0.241048	0.936932	0.141561	0.97671	0.237981	0.943072	0.191981	0.968089	0.227474	0.927881	0.1354	0.977722	0.242269	0.948609	0.198669	0.966977	0.224308	0.923858	0.10789	0.935603	0.402195	0.950661	0.130942	0.921072	0.39577	0.942971	0.0848749	0.949333	0.419283	0.965612	0.135747	0.918175	0.395454	0.943209
0.143449	0.985997	0.18837	0.941827	0.224659	0.978027	0.174605	0.912162	0.174982	0.982928	0.182358	0.927115	0.245778	0.975962	0.171636	0.904075	0.194155	0.982655	0.179143	0.924887	0.278974	0.975028	0.16757	0.897776	0.197746	0.982344	0.178327	0.921722	0.295314	0.973566	0.165836	0.893052	0.167823	0.96101	0.219238	0.930537	0.219879	0.948815	0.207726	0.913066	0.142137	0.966998	0.226705	0.942122	0.220783	0.948605	0.207044	0.912426
0.134473	0.983065	0.203902	0.945142	0.206712	0.973657	0.190454	0.922433	0.155419	0.980446	0.197857	0.938784	0.221314	0.971797	0.185182	0.917525	0.160924	0.980912	0.186021	0.935342	0.241364	0.971032	0.172991	0.912626	0.176671	0.979068	0.182919	0.932173	0.254985	0.969399	0.168751	0.907105	0.152377	0.951303	0.237828	0.93179	0.203498	0.934226	0.223349	0.913911	0.147091	0.953019	0.243939	0.939645	0.209927	0.93215	0.220695	0.911913
0.126364	0.981176	0.208946	0.947857	0.192431	0.971047	0.190628	0.921412	0.145107	0.978405	0.202654	0.940334	0.194161	0.970785	0.191931	0.923467	0.153701	0.979449	0.197472	0.936797	0.213427	0.971178	0.185133	0.91643	0.149425	0.980046	0.201293	0.941227	0.217444	0.970634	0.184572	0.915684	0.151818	0.942165	0.255616	0.934481	0.188088	0.927681	0.243849	0.921021	0.120073	0.954295	0.27422	0.952259	0.189394	0.927174	0.244888	0.922327
0.138907	0.979683	0.206947	0.947042	0.206473	0.969438	0.191431	0.922875	0.149182	0.978179	0.202866	0.942383	0.203145	0.969931	0.192025	0.923563	0.173327	0.976415	0.192936	0.934334	0.238031	0.967222	0.179606	0.911733	0.165592	0.977463	0.195306	0.938303	0.237387	0.96731	0.18099	0.913326	0.123402	0.945845	0.30501	0.95035	0.160262	0.928846	0.293212	0.938162	0.104214	0.954239	0.318574	0.962784	0.152533	0.932276	0.297917	0.942241
0.122228	0.982011	0.237624	0.952351	0.173972	0.974123	0.222454	0.931492	0.132959	0.980439	0.231548	0.946083	0.180986	0.97308	0.219392	0.928288	0.154512	0.980172	0.211053	0.938558	0.207221	0.973128	0.19907	0.920182	0.145615	0.981326	0.213989	0.943088	0.209169	0.972876	0.196983	0.917987	0.148959	0.94743	0.275065	0.937918	0.179817	0.935913	0.264887	0.926153	0.116105	0.959046	0.293321	0.954862	0.180401	0.935705	0.265192	0.926813
0.148642	0.979854	0.178542	0.939399	0.232827	0.968022	0.161314	0.909283	0.171873	0.976682	0.171417	0.92956	0.232624	0.968051	0.15958	0.906569	0.171881	0.978455	0.177021	0.932733	0.252685	0.967897	0.162963	0.906771	0.175394	0.977992	0.175456	0.931173	0.249139	0.968349	0.161995	0.905019	0.135362	0.94857	0.265687	0.945133	0.180446	0.930539	0.253508	0.930733	0.120819	0.95402	0.275814	0.954936	0.177964	0.931499	0.253892	0.931071
0.123548	0.984028	0.210476	0.952115	0.183873	0.975981	0.19527	0.928934	0.13468	0.982595	0.205052	0.94507	0.18419	0.975939	0.194499	0.928138	0.147348	0.982134	0.196146	0.942269	0.206476	0.974701	0.183098	0.920854	0.140868	0.982926	0.19714	0.943696	0.200508	0.975432	0.184357	0.922489	0.132891	0.950959	0.273325	0.946517	0.166825	0.937818	0.261991	0.933942	0.106361	0.960765	0.287402	0.959069	0.161302	0.939876	0.264553	0.936619
0.135288	0.983453	0.187023	0.942518	0.201589	0.975129	0.172432	0.91889	0.157008	0.980813	0.180964	0.935515	0.219713	0.972891	0.168504	0.912759	0.159763	0.981478	0.173888	0.932841	0.234759	0.972547	0.160842	0.910209	0.174992	0.979727	0.171838	0.930927	0.251801	0.970552	0.15727	0.903964	0.154384	0.957809	0.224603	0.931989	0.209028	0.9424	0.207973	0.91142	0.151563	0.958595	0.227117	0.935541	0.219983	0.939378	0.204416	0.906546
0.125609	0.985878	0.207324	0.946636	0.19232	0.978172	0.192573	0.924425	0.137817	0.984507	0.202958	0.942622	0.196503	0.977697	0.192196	0.923862	0.151089	0.983775	0.193058	0.93527	0.220948	0.976049	0.179601	0.913965	0.151007	0.983787	0.19402	0.938299	0.221667	0.975971	0.179919	0.91409	0.129314	0.964826	0.26529	0.941409	0.172712	0.952579	0.251445	0.924755	0.117414	0.968058	0.272634	0.949783	0.168464	0.953746	0.253552	0.927533
0.140714	0.982346	0.170455	0.942096	0.207611	0.973722	0.155556	0.916293	0.158556	0.980104	0.164227	0.932749	0.22775	0.971173	0.15084	0.908065	0.167416	0.981414	0.157136	0.931937	0.241476	0.972953	0.143561	0.90696	0.173787	0.980703	0.155156	0.929285	0.256298	0.971293	0.140353	0.900069	0.133311	0.960635	0.222051	0.942113	0.180758	0.946187	0.206556	0.922826	0.130472	0.961459	0.223633	0.944235	0.190063	0.943417	0.204839	0.920699
0.12514	0.983144	0.190083	0.949759	0.188919	0.97432	0.175911	0.927253	0.137531	0.981493	0.184916	0.944116	0.192619	0.973813	0.173549	0.924431	0.146199	0.982146	0.178997	0.942216	0.210824	0.974015	0.166161	0.920684	0.147451	0.982011	0.177123	0.940902	0.213467	0.973686	0.16444	0.917787	0.114725	0.957369	0.262171	0.948945	0.156243	0.941438	0.247979	0.933861	0.106359	0.960508	0.267388	0.955142	0.150461	0.943603	0.249117	0.934769
0.152097	0.98063	0.171195	0.931156	0.247933	0.968117	0.150575	0.892581	0.189059	0.97589	0.161364	0.915082	0.255925	0.967089	0.149485	0.892457	0.194898	0.977536	0.155177	0.914838	0.290444	0.966203	0.138404	0.879679	0.203309	0.976537	0.152437	0.909767	0.300296	0.965056	0.137729	0.879685	0.183359	0.945018	0.199964	0.915809	0.243007	0.926473	0.181988	0.889301	0.161791	0.951418	0.207457	0.925453	0.239011	0.927681	0.184758	0.893991
0.151793	0.982436	0.165273	0.936693	0.235098	0.972482	0.150238	0.907533	0.161633	0.981297	0.161206	0.930536	0.228006	0.973311	0.149197	0.907203	0.171488	0.98068	0.157295	0.92881	0.256115	0.970814	0.143189	0.899799	0.168724	0.980993	0.155887	0.927058	0.245324	0.972043	0.143149	0.901443	0.130415	0.959671	0.223393	0.941392	0.174152	0.945578	0.208644	0.9219	0.117602	0.963621	0.228884	0.948138	0.171788	0.946316	0.210863	0.925685
0.180204	0.97832	0.146878	0.923587	0.273348	0.966877	0.131126	0.889706	0.193769	0.976693	0.143698	0.917886	0.274404	0.966749	0.130526	0.88997	0.240128	0.973696	0.132097	0.900801	0.334886	0.963054	0.119716	0.870617	0.213377	0.976633	0.135759	0.909999	0.329856	0.963609	0.11941	0.870744	0.203328	0.945044	0.183562	0.912077	0.260246	0.92917	0.169492	0.890154	0.158782	0.957094	0.198396	0.932624	0.249441	0.932111	0.172382	0.895184
0.151158	0.982734	0.188321	0.93925	0.238131	0.972519	0.170778	0.909558	0.169336	0.980648	0.18256	0.930719	0.220339	0.974563	0.171618	0.911587	0.198274	0.978135	0.170492	0.92199	0.281081	0.968678	0.156072	0.895311	0.185416	0.979539	0.173856	0.925881	0.263914	0.970582	0.157378	0.89767	0.187938	0.952834	0.215897	0.920003	0.241845	0.938695	0.201584	0.899816	0.153536	0.961436	0.232995	0.938368	0.228205	0.942145	0.206311	0.905721
0.141731	0.978903	0.212768	0.941301	0.218549	0.967064	0.192697	0.912342	0.168789	0.974893	0.203149	0.930426	0.228746	0.965528	0.191889	0.909578	0.170237	0.977742	0.194512	0.93203	0.249517	0.966969	0.178384	0.906192	0.178273	0.976707	0.190911	0.92881	0.256709	0.966018	0.176796	0.901988	0.159953	0.942136	0.247109	0.933024	0.21082	0.92286	0.230802	0.914913	0.144174	0.94788	0.254981	0.94205	0.21082	0.92286	0.230866	0.913554
0.139715	0.978061	0.208426	0.942589	0.218989	0.965274	0.18765	0.911138	0.160727	0.974778	0.200026	0.932571	0.214604	0.965961	0.188334	0.914327	0.176113	0.976564	0.185713	0.929245	0.257292	0.965423	0.170231	0.902429	0.171528	0.977187	0.18822	0.932909	0.245333	0.967025	0.172154	0.90752	0.170894	0.940637	0.239505	0.926031	0.222344	0.922053	0.223125	0.905599	0.140644	0.951165	0.253956	0.941112	0.210285	0.926278	0.227872	0.912381
0.120263	0.981208	0.210587	0.95009	0.178927	0.971745	0.194335	0.927671	0.138761	0.978316	0.203635	0.942429	0.187647	0.970369	0.192893	0.924514	0.159179	0.976111	0.193956	0.932521	0.214005	0.967543	0.181639	0.913331	0.152063	0.977178	0.198265	0.938543	0.218035	0.966932	0.181949	0.912607	0.12046	0.93639	0.348378	0.946557	0.152469	0.918681	0.338361	0.936758	0.0949816	0.949837	0.366346	0.961793	0.143815	0.923293	0.341162	0.938046
0.116943	0.985449	0.212497	0.954623	0.180274	0.977328	0.198058	0.933134	0.130754	0.983731	0.208811	0.950206	0.177627	0.977661	0.198235	0.933024	0.144004	0.98258	0.198569	0.943072	0.207199	0.974665	0.18512	0.921864	0.142986	0.982702	0.200582	0.945918	0.197514	0.975849	0.187928	0.924988	0.140601	0.953314	0.258688	0.942797	0.180888	0.939337	0.245101	0.927377	0.11618	0.961418	0.271846	0.955479	0.170105	0.942954	0.250401	0.932941
0.156736	0.979589	0.185058	0.935024	0.232657	0.969394	0.168603	0.9082	0.170298	0.977895	0.179526	0.929709	0.23947	0.968497	0.167022	0.905749	0.194364	0.977836	0.16373	0.923063	0.283104	0.967385	0.149268	0.89654	0.193592	0.977991	0.163549	0.925057	0.278886	0.967871	0.148871	0.895846	0.177134	0.952494	0.212692	0.92542	0.23628	0.936013	0.195075	0.90173	0.156076	0.958258	0.220329	0.935174	0.223195	0.939557	0.199043	0.906831
0.122468	0.982373	0.220058	0.95332	0.180708	0.973738	0.205946	0.933835	0.137087	0.98029	0.213844	0.946858	0.197949	0.971233	0.199619	0.924825	0.155519	0.979463	0.204168	0.941247	0.209999	0.971997	0.194772	0.926417	0.148938	0.980354	0.207626	0.945989	0.227567	0.969654	0.189035	0.917641	0.146883	0.944717	0.257699	0.935866	0.177834	0.932472	0.248734	0.926147	0.114293	0.957032	0.27615	0.95346	0.187631	0.928752	0.245323	0.921859
0.134407	0.983278	0.19338	0.947385	0.202317	0.974572	0.176852	0.921889	0.147656	0.981626	0.188155	0.940584	0.198444	0.975058	0.178315	0.923278	0.166098	0.980855	0.177837	0.93423	0.233873	0.972769	0.163548	0.910275	0.157569	0.981837	0.179762	0.937685	0.224032	0.973914	0.166407	0.913839	0.152967	0.951069	0.243773	0.936016	0.194667	0.937141	0.230319	0.920294	0.122873	0.960694	0.258977	0.951218	0.184381	0.94046	0.23473	0.92491
0.136742	0.982373	0.173805	0.942636	0.204514	0.97341	0.159532	0.91745	0.15167	0.980467	0.168824	0.935428	0.203546	0.973532	0.156485	0.914799	0.179239	0.979373	0.15732	0.926176	0.252716	0.970662	0.145373	0.902035	0.172938	0.980118	0.160174	0.931073	0.24232	0.971866	0.143419	0.900355	0.164897	0.948979	0.221372	0.930093	0.204483	0.936202	0.210141	0.915324	0.128446	0.960296	0.238022	0.948237	0.197584	0.938353	0.211696	0.917775
0.143403	0.978954	0.207827	0.939925	0.218036	0.967663	0.188243	0.909771	0.16779	0.97536	0.199886	0.928752	0.223331	0.966877	0.186425	0.907898	0.190305	0.975771	0.178275	0.91985	0.264465	0.96597	0.162922	0.892852	0.185417	0.976379	0.181097	0.923824	0.262721	0.966194	0.162913	0.892785	0.184783	0.939947	0.234013	0.920449	0.23518	0.922812	0.218832	0.901137	0.149811	0.951281	0.251118	0.93858	0.228206	0.925101	0.221005	0.903806
0.149451	0.977099	0.216924	0.943579	0.220512	0.965804	0.201236	0.920638	0.169555	0.974034	0.211337	0.937566	0.228763	0.964527	0.19674	0.913683	0.182009	0.975844	0.201269	0.933532	0.260076	0.965067	0.187122	0.911413	0.185728	0.975366	0.202068	0.935176	0.265894	0.964288	0.184762	0.906009	0.174132	0.94037	0.24137	0.929112	0.216122	0.925182	0.228546	0.913709	0.146713	0.949792	0.255338	0.943565	0.22395	0.922476	0.226596	0.911571
0.121728	0.983039	0.221742	0.947053	0.187826	0.973563	0.205335	0.923117	0.135302	0.981179	0.215204	0.941098	0.185354	0.973909	0.204487	0.923297	0.141878	0.98209	0.199172	0.939436	0.209381	0.973299	0.185075	0.91752	0.142743	0.982012	0.197258	0.938626	0.203566	0.974039	0.1845	0.917807	0.125225	0.95612	0.26286	0.941634	0.169162	0.940143	0.247542	0.924426	0.113946	0.960127	0.270278	0.949719	0.155826	0.944862	0.25225	0.929191
0.131413	0.978837	0.21753	0.94479	0.199028	0.967604	0.199075	0.919015	0.152919	0.975367	0.209071	0.936137	0.198601	0.967669	0.196856	0.917493	0.155677	0.978856	0.195448	0.934963	0.231411	0.968231	0.179144	0.909512	0.163989	0.97772	0.193973	0.933946	0.215548	0.970404	0.180548	0.912334	0.144411	0.949884	0.254766	0.937497	0.199915	0.929928	0.23603	0.916579	0.136429	0.952634	0.260143	0.94288	0.187204	0.934382	0.240908	0.921831
0.120368	0.983691	0.199005	0.948897	0.186832	0.974432	0.183344	0.923307	0.135559	0.981648	0.193581	0.94208	0.186899	0.974422	0.182916	0.923884	0.14416	0.981967	0.184036	0.939343	0.210425	0.973412	0.170682	0.916126	0.142175	0.98223	0.18411	0.939892	0.207871	0.973735	0.170776	0.917409	0.13056	0.953864	0.248486	0.940022	0.171641	0.938779	0.234542	0.9235	0.113539	0.959884	0.258133	0.949468	0.166667	0.940554	0.237052	0.926256
0.140278	0.980274	0.192278	0.939931	0.21819	0.969012	0.171995	0.908854	0.160095	0.97749	0.184065	0.929395	0.211841	0.969913	0.173467	0.911413	0.190088	0.976468	0.166839	0.919863	0.268825	0.966388	0.150941	0.890987	0.17989	0.977732	0.169061	0.923228	0.256635	0.967912	0.15414	0.897132	0.17803	0.946479	0.217066	0.92138	0.225778	0.931487	0.202433	0.901122	0.137964	0.95852	0.234143	0.939563	0.209587	0.9364	0.207965	0.908836
0.146931	0.981847	0.186264	0.94045	0.227072	0.971642	0.169348	0.91033	0.166631	0.979443	0.178463	0.928379	0.22963	0.971324	0.167232	0.907017	0.169524	0.981072	0.17443	0.933951	0.253824	0.971352	0.158227	0.903011	0.175254	0.98046	0.169291	0.924862	0.252118	0.971546	0.157473	0.901998	0.140476	0.958083	0.221519	0.93631	0.191367	0.942344	0.205048	0.914904	0.134575	0.959913	0.225029	0.940965	0.192752	0.941932	0.205119	0.915348
0.131194	0.983673	0.189288	0.946185	0.217139	0.972746	0.171447	0.917091	0.159913	0.980132	0.182106	0.936338	0.209235	0.973741	0.170996	0.916498	0.15844	0.981584	0.173637	0.934005	0.245844	0.971183	0.158457	0.906804	0.177057	0.979459	0.171294	0.930431	0.239705	0.971906	0.157738	0.905601	0.142528	0.953483	0.234953	0.934408	0.197577	0.934985	0.217912	0.914013	0.135333	0.955876	0.242149	0.942464	0.189576	0.937622	0.220352	0.916359
0.149397	0.97965	0.191156	0.941795	0.230483	0.968271	0.17479	0.914546	0.170762	0.97672	0.184881	0.933303	0.225865	0.968897	0.172816	0.912196	0.181569	0.97742	0.170591	0.928874	0.262042	0.967077	0.157005	0.904303	0.18371	0.977144	0.170546	0.929325	0.255697	0.967861	0.155332	0.902049	0.157291	0.954815	0.227618	0.933432	0.206166	0.940195	0.213579	0.915413	0.141465	0.959332	0.23588	0.94298	0.206664	0.94004	0.21272	0.915202
0.162055	0.982356	0.176113	0.93156	0.272181	0.970166	0.156573	0.892225	0.187761	0.979556	0.169671	0.919829	0.244221	0.973231	0.160038	0.901502	0.210273	0.978529	0.161174	0.911851	0.325326	0.966555	0.144687	0.874726	0.203236	0.979242	0.16276	0.913772	0.28458	0.970745	0.14977	0.887727	0.192713	0.952606	0.207136	0.9166	0.268339	0.933563	0.188311	0.887353	0.163745	0.959717	0.217369	0.929946	0.237214	0.94127	0.196703	0.901314
0.118563	0.982326	0.22347	0.950732	0.174581	0.973697	0.207888	0.92856	0.127188	0.981037	0.219672	0.946464	0.173924	0.973796	0.208454	0.929414	0.150008	0.978813	0.205619	0.935271	0.201248	0.971272	0.19416	0.916918	0.135123	0.980917	0.211813	0.943315	0.200657	0.971356	0.194133	0.916924	0.133355	0.944268	0.276614	0.940941	0.167094	0.929456	0.264429	0.927575	0.100836	0.957845	0.297305	0.958812	0.158292	0.933172	0.270404	0.933684
0.148609	0.978304	0.208933	0.944298	0.218044	0.967842	0.192604	0.919332	0.168544	0.975408	0.203374	0.936917	0.222116	0.967236	0.189969	0.915966	0.187271	0.975718	0.18541	0.928028	0.255123	0.966577	0.172944	0.906329	0.179811	0.976703	0.190332	0.93425	0.254861	0.966607	0.171258	0.90446	0.175222	0.938314	0.24908	0.925494	0.217124	0.922852	0.236767	0.910443	0.138271	0.951375	0.26896	0.944842	0.21338	0.924177	0.237268	0.911133
0.123714	0.982705	0.215631	0.948469	0.181963	0.974303	0.200807	0.926808	0.1394	0.980519	0.20887	0.940973	0.192644	0.972793	0.197104	0.921408	0.145493	0.982245	0.19549	0.940565	0.203394	0.974924	0.183017	0.92081	0.141955	0.982682	0.196571	0.942493	0.212318	0.973822	0.181013	0.917836	0.143174	0.953447	0.256979	0.936345	0.184802	0.939324	0.244028	0.921391	0.121488	0.960495	0.269306	0.948621	0.182706	0.940009	0.244337	0.920951
0.142195	0.978172	0.221299	0.940816	0.212286	0.96706	0.207064	0.918483	0.151411	0.976804	0.217344	0.937702	0.209486	0.96749	0.203361	0.915958	0.161053	0.978024	0.216409	0.937654	0.237978	0.96717	0.204352	0.917819	0.159693	0.978256	0.216823	0.940617	0.232982	0.967856	0.200516	0.915427	0.149553	0.948605	0.243898	0.933798	0.201856	0.929913	0.228182	0.9155	0.136537	0.953146	0.252228	0.943241	0.193237	0.932903	0.230447	0.918492
0.143388	0.979847	0.181715	0.942747	0.203585	0.9711	0.165662	0.917476	0.158418	0.977734	0.174686	0.934208	0.225664	0.967975	0.162158	0.911693	0.175384	0.978053	0.166388	0.930164	0.236022	0.970164	0.152823	0.906194	0.171267	0.978566	0.16657	0.93143	0.255666	0.967691	0.150865	0.902039	0.154624	0.948963	0.231165	0.931809	0.194623	0.935145	0.219204	0.917048	0.130912	0.956785	0.243527	0.945679	0.200305	0.933262	0.218296	0.915782
0.130188	0.980959	0.196131	0.94431	0.201806	0.970197	0.176549	0.914992	0.152364	0.977739	0.186924	0.933745	0.203842	0.969897	0.175583	0.914228	0.166106	0.977585	0.182685	0.928585	0.235928	0.96785	0.16651	0.902299	0.163826	0.977919	0.181805	0.929464	0.233892	0.968128	0.166184	0.90272	0.147853	0.946257	0.247035	0.934128	0.193629	0.928969	0.230696	0.915183	0.12918	0.953096	0.256819	0.944945	0.189622	0.930439	0.233893	0.919683
0.143863	0.976971	0.201764	0.94432	0.199189	0.967742	0.188117	0.923345	0.147578	0.976411	0.199397	0.941808	0.207194	0.966446	0.184228	0.918326	0.161771	0.97852	0.188929	0.937022	0.220466	0.97038	0.17685	0.915924	0.153212	0.979684	0.191114	0.940341	0.222898	0.970053	0.175052	0.913344	0.134306	0.949223	0.258729	0.941566	0.173911	0.933566	0.245586	0.927094	0.112117	0.957676	0.270233	0.954001	0.171479	0.934494	0.246697	0.92858
0.156727	0.977255	0.197262	0.935923	0.215028	0.968485	0.182625	0.91286	0.152369	0.977886	0.19885	0.937916	0.212949	0.96879	0.182202	0.912682	0.178231	0.978103	0.178663	0.926791	0.230413	0.971408	0.168889	0.909316	0.150242	0.981539	0.188094	0.940232	0.234155	0.970944	0.166083	0.904455	0.151647	0.949313	0.249357	0.935204	0.1891	0.93621	0.23785	0.921528	0.115828	0.961279	0.267248	0.953075	0.185477	0.937432	0.238833	0.922468
0.1527	0.981054	0.169861	0.935311	0.215906	0.972951	0.15593	0.910859	0.153678	0.980909	0.169908	0.936004	0.216023	0.972936	0.155652	0.910661	0.190919	0.977989	0.155396	0.918824	0.25166	0.970707	0.144229	0.897333	0.165045	0.980951	0.163166	0.93308	0.251072	0.970776	0.144253	0.896672	0.161641	0.951803	0.21214	0.930073	0.202685	0.939028	0.199958	0.914005	0.124397	0.962859	0.228301	0.947956	0.197926	0.940459	0.201404	0.915438
0.199096	0.969738	0.1857	0.924701	0.276245	0.957519	0.170458	0.900706	0.190259	0.971067	0.189352	0.931447	0.27682	0.95743	0.168782	0.89824	0.229631	0.968387	0.17286	0.911839	0.307136	0.957219	0.160338	0.889611	0.192875	0.973435	0.185046	0.930932	0.300814	0.958099	0.160411	0.889268	0.16799	0.939229	0.24516	0.929893	0.213075	0.922095	0.23231	0.915046	0.128662	0.953427	0.264585	0.950826	0.207711	0.924056	0.233087	0.915366
0.142298	0.979347	0.193075	0.941557	0.205182	0.96992	0.176731	0.916517	0.146226	0.978752	0.19213	0.940397	0.198425	0.970911	0.17849	0.919514	0.173036	0.977794	0.177518	0.92704	0.23321	0.969769	0.164859	0.904548	0.153005	0.98034	0.185624	0.93888	0.228921	0.970325	0.166257	0.907772	0.145307	0.949789	0.245203	0.936112	0.18494	0.935497	0.232419	0.920966	0.112562	0.961057	0.262952	0.95342	0.179593	0.937363	0.23535	0.924619
0.140166	0.976506	0.202131	0.945864	0.199805	0.966127	0.187874	0.925996	0.14605	0.975521	0.199737	0.944351	0.199239	0.966224	0.185823	0.922689	0.160686	0.977779	0.199095	0.93731	0.224889	0.96854	0.186941	0.917266	0.152684	0.97889	0.201876	0.942471	0.219287	0.969326	0.185999	0.915763	0.115053	0.953845	0.277183	0.949552	0.156574	0.936541	0.26314	0.935009	0.0977751	0.960774	0.287651	0.960162	0.14434	0.9415	0.268914	0.940372
0.129195	0.97845	0.217577	0.950037	0.178259	0.96994	0.205823	0.933112	0.124131	0.979244	0.21944	0.952247	0.179215	0.969782	0.203954	0.930969	0.179032	0.974867	0.185928	0.928658	0.234224	0.966767	0.175657	0.911503	0.143973	0.979744	0.19793	0.945281	0.227176	0.96777	0.175842	0.911276	0.121325	0.948987	0.28842	0.948161	0.154935	0.93418	0.278334	0.937736	0.0928533	0.960872	0.307401	0.96414	0.14953	0.93648	0.280647	0.939562
0.120865	0.979522	0.219701	0.954698	0.174938	0.970081	0.207349	0.936926	0.121232	0.979438	0.22072	0.955882	0.170743	0.970798	0.207293	0.938246	0.159763	0.975963	0.191653	0.937922	0.216294	0.967156	0.181219	0.920625	0.134924	0.97968	0.201661	0.951308	0.209028	0.968259	0.181756	0.923109	0.118691	0.941077	0.345466	0.949977	0.152665	0.923526	0.335462	0.93962	0.0890286	0.955755	0.36487	0.966377	0.140021	0.929858	0.339769	0.943657
0.126481	0.978646	0.221508	0.951713	0.193199	0.967119	0.206769	0.931195	0.129062	0.978189	0.222755	0.952497	0.184289	0.968636	0.208657	0.933628	0.153714	0.973647	0.211632	0.93804	0.21488	0.962866	0.199677	0.919864	0.132016	0.977345	0.222269	0.950606	0.205851	0.964426	0.201541	0.922671	0.106602	0.924443	0.286409	0.947644	0.132046	0.905857	0.276146	0.936868	0.075771	0.946261	0.305107	0.963966	0.127651	0.908991	0.277272	0.937996
0.134907	0.972835	0.253147	0.951879	0.198934	0.95949	0.238431	0.933367	0.136849	0.972428	0.254709	0.954489	0.197662	0.95975	0.239447	0.934655	0.172009	0.966906	0.226023	0.933939	0.233214	0.954631	0.215114	0.918456	0.145639	0.971963	0.240402	0.951267	0.226564	0.955926	0.217477	0.921422	0.159188	0.89055	0.288372	0.928694	0.193848	0.865544	0.277976	0.916703	0.111111	0.923578	0.317005	0.954804	0.191599	0.867106	0.279418	0.918219
0.145383	0.976183	0.199927	0.942445	0.207775	0.965588	0.183998	0.918475	0.14685	0.975977	0.198223	0.941172	0.209877	0.965239	0.183277	0.918733	0.160616	0.97738	0.193181	0.937328	0.228316	0.967491	0.179192	0.913729	0.15316	0.978458	0.193135	0.938243	0.22569	0.967863	0.178134	0.913751	0.107564	0.957825	0.280226	0.952547	0.147675	0.941515	0.266576	0.938	0.0966312	0.962163	0.286495	0.960028	0.142947	0.943386	0.268924	0.941135
0.130242	0.982329	0.206455	0.948228	0.178537	0.975549	0.195662	0.930953	0.127506	0.982704	0.207206	0.949336	0.181937	0.975084	0.19296	0.927922	0.139239	0.982693	0.19483	0.944253	0.185701	0.9767	0.185241	0.927899	0.127174	0.984196	0.199307	0.950211	0.188342	0.976369	0.183374	0.925635	0.114845	0.962509	0.255845	0.948576	0.149696	0.950714	0.245532	0.937214	0.0949879	0.969003	0.267164	0.960276	0.144019	0.952586	0.245896	0.936814
0.153964	0.979606	0.187365	0.94429	0.212722	0.971572	0.175652	0.927026	0.140237	0.981446	0.190743	0.949803	0.202263	0.97297	0.174819	0.923886	0.16745	0.979095	0.179174	0.93797	0.22386	0.971806	0.169474	0.922754	0.140708	0.982455	0.186908	0.949639	0.212338	0.973257	0.168535	0.919339	0.112711	0.962265	0.259613	0.955606	0.142228	0.951999	0.249586	0.944712	0.0896908	0.970012	0.270687	0.966248	0.140219	0.952678	0.25119	0.946106
0.145262	0.981251	0.20217	0.941935	0.18704	0.975624	0.193233	0.927551	0.121991	0.984257	0.210136	0.951925	0.194167	0.974694	0.191249	0.925118	0.163752	0.97917	0.192866	0.933682	0.20272	0.973961	0.184939	0.919929	0.124177	0.984206	0.206491	0.951231	0.208125	0.973265	0.183763	0.918416	0.125502	0.958043	0.259611	0.943668	0.154758	0.947794	0.251166	0.934144	0.0909762	0.969598	0.279003	0.962507	0.153748	0.948134	0.251011	0.933738
0.144486	0.982716	0.177805	0.940794	0.191835	0.976826	0.167675	0.922914	0.123406	0.985234	0.184301	0.949604	0.191008	0.976925	0.167753	0.922388	0.155003	0.981076	0.171585	0.935332	0.200313	0.975306	0.162387	0.918454	0.125375	0.984689	0.181101	0.948862	0.199604	0.975392	0.162402	0.918035	0.107821	0.965458	0.245455	0.950555	0.13754	0.955534	0.236417	0.93962	0.0835635	0.97322	0.259078	0.963507	0.134822	0.956413	0.237101	0.939718
0.146718	0.979205	0.21037	0.937729	0.187069	0.973208	0.202072	0.924036	0.13123	0.981392	0.216816	0.945578	0.202658	0.970975	0.195671	0.915467	0.16436	0.978986	0.195181	0.930334	0.203733	0.973677	0.188403	0.918147	0.132656	0.983032	0.206679	0.945865	0.219919	0.971586	0.182109	0.90938	0.128364	0.956526	0.258086	0.938947	0.156249	0.946575	0.250658	0.930078	0.0955266	0.967644	0.276981	0.957861	0.16264	0.94439	0.246954	0.926285
0.173857	0.972534	0.207513	0.934898	0.233795	0.962622	0.194543	0.914811	0.160642	0.97463	0.211212	0.939648	0.237564	0.962018	0.191254	0.910182	0.188978	0.973883	0.204611	0.929439	0.247037	0.965444	0.194899	0.912463	0.155422	0.978535	0.215579	0.944031	0.245251	0.965693	0.193097	0.909413	0.13485	0.94818	0.274802	0.946037	0.169022	0.934336	0.265349	0.935525	0.106569	0.959071	0.289548	0.961292	0.169717	0.934066	0.264294	0.934319
0.157739	0.982388	0.162412	0.936034	0.221808	0.975	0.148877	0.911112	0.149375	0.983321	0.165317	0.94093	0.211289	0.976185	0.152261	0.917057	0.177961	0.980795	0.15326	0.926377	0.238526	0.974018	0.141525	0.903355	0.151976	0.9836	0.161271	0.940238	0.227008	0.975272	0.144945	0.909716	0.134771	0.961733	0.216003	0.942842	0.172974	0.950456	0.204297	0.927817	0.103431	0.970625	0.229602	0.957142	0.160163	0.954125	0.208475	0.932347
0.150372	0.980618	0.194922	0.938106	0.202717	0.97361	0.182634	0.917902	0.132613	0.982911	0.200515	0.945738	0.195169	0.974593	0.185106	0.921644	0.165356	0.980123	0.182898	0.930734	0.219052	0.973403	0.170814	0.909939	0.135195	0.983752	0.192983	0.94497	0.209934	0.974512	0.174163	0.915112	0.129324	0.958952	0.244957	0.940062	0.164463	0.947328	0.233335	0.926545	0.0954354	0.969719	0.263115	0.958889	0.15462	0.950482	0.238127	0.931507
0.148454	0.981552	0.185762	0.940828	0.196838	0.975318	0.17465	0.92282	0.127718	0.984141	0.191542	0.949841	0.193098	0.975787	0.175196	0.923936	0.16531	0.980622	0.175336	0.932445	0.210689	0.97508	0.166048	0.916019	0.130508	0.984713	0.18565	0.948889	0.208819	0.975301	0.1663	0.916771	0.122878	0.962419	0.245198	0.946698	0.152947	0.952832	0.235467	0.935293	0.0905709	0.972319	0.261648	0.962969	0.147687	0.954454	0.238782	0.939014
0.139438	0.97801	0.195471	0.945086	0.197163	0.968539	0.182097	0.924507	0.139161	0.978045	0.195688	0.946129	0.199175	0.968216	0.18005	0.921815	0.16247	0.977942	0.181527	0.935281	0.231222	0.968238	0.167977	0.912738	0.151648	0.979404	0.185245	0.941775	0.221764	0.969536	0.168908	0.91304	0.127198	0.952661	0.258232	0.944261	0.167228	0.937094	0.245408	0.929936	0.107892	0.959823	0.269574	0.956976	0.160588	0.93959	0.248929	0.933659
0.148848	0.979386	0.192224	0.935515	0.205506	0.971249	0.178819	0.913755	0.137452	0.980956	0.196875	0.942441	0.197802	0.972327	0.180471	0.917344	0.170527	0.978815	0.178213	0.92618	0.22844	0.971329	0.167037	0.906342	0.14256	0.982277	0.188762	0.941048	0.218825	0.972536	0.168224	0.908826	0.129217	0.959778	0.246106	0.938718	0.171673	0.946051	0.233018	0.923201	0.101693	0.968324	0.262642	0.955767	0.158714	0.950126	0.23848	0.929403
0.145149	0.980497	0.184456	0.940016	0.203325	0.972437	0.171667	0.920487	0.143171	0.980759	0.187107	0.945224	0.211114	0.971381	0.170747	0.918985	0.161829	0.980791	0.178075	0.935288	0.221199	0.973506	0.167189	0.917164	0.149877	0.982205	0.183887	0.945461	0.230615	0.972378	0.165867	0.915199	0.108667	0.965905	0.254042	0.95287	0.142816	0.954808	0.243252	0.940707	0.0939731	0.970505	0.262785	0.962682	0.145083	0.954091	0.243539	0.941048
0.160553	0.978486	0.180742	0.933905	0.213358	0.971144	0.168403	0.913494	0.145713	0.980482	0.18515	0.940295	0.218944	0.970389	0.167217	0.911518	0.176826	0.978348	0.169321	0.925608	0.224985	0.972193	0.159772	0.908007	0.143478	0.982439	0.180071	0.941324	0.231299	0.971413	0.158247	0.905619	0.140446	0.957009	0.229352	0.936016	0.176746	0.945442	0.218065	0.922111	0.107065	0.967245	0.246265	0.954076	0.175531	0.945817	0.218535	0.922556
0.157961	0.979571	0.168994	0.931938	0.221947	0.971023	0.155367	0.907594	0.143986	0.981376	0.173477	0.938077	0.218225	0.971509	0.156345	0.908246	0.179553	0.978511	0.160172	0.923103	0.243273	0.970608	0.148465	0.900628	0.150773	0.981952	0.169332	0.937173	0.236125	0.971472	0.149991	0.902791	0.126204	0.962369	0.224604	0.941481	0.168897	0.949195	0.211633	0.925476	0.10218	0.96953	0.236301	0.953963	0.16169	0.951363	0.214081	0.927308
0.135164	0.977752	0.208258	0.945626	0.189832	0.968416	0.194042	0.925834	0.13319	0.978122	0.207546	0.946566	0.189164	0.968527	0.193225	0.924527	0.150426	0.978507	0.209917	0.938365	0.209828	0.969689	0.196594	0.918012	0.142172	0.979729	0.211171	0.942544	0.205356	0.970334	0.196999	0.918521	0.0925425	0.962293	0.29108	0.958357	0.126298	0.948019	0.279274	0.946995	0.0843029	0.965724	0.297725	0.96615	0.121158	0.950136	0.28175	0.949291
0.15166	0.978794	0.202487	0.93865	0.196368	0.972277	0.194152	0.923563	0.134699	0.981165	0.208815	0.946468	0.21102	0.97021	0.187623	0.915283	0.165958	0.979101	0.185301	0.932151	0.213126	0.972901	0.177442	0.917117	0.139557	0.982426	0.194883	0.944976	0.223565	0.971575	0.1727	0.910284	0.134691	0.957303	0.240795	0.938402	0.16859	0.946091	0.231782	0.927549	0.100486	0.968149	0.259629	0.957326	0.166453	0.946777	0.230975	0.926135
0.150129	0.981654	0.181199	0.942822	0.208073	0.97436	0.170477	0.926114	0.141325	0.982721	0.185934	0.950268	0.208755	0.974276	0.169391	0.92309	0.167728	0.980938	0.173157	0.934835	0.227671	0.973909	0.162988	0.917974	0.148597	0.983104	0.180923	0.947863	0.2275	0.973929	0.162378	0.915305	0.119288	0.966723	0.241492	0.952409	0.151894	0.957287	0.231301	0.940183	0.0982345	0.972578	0.252278	0.962966	0.154511	0.956552	0.231862	0.940717
0.168026	0.979232	0.187667	0.931038	0.210301	0.973764	0.179423	0.917308	0.136615	0.983122	0.198211	0.944705	0.224143	0.972037	0.175122	0.909644	0.181969	0.978293	0.178582	0.924249	0.222717	0.973185	0.171638	0.911736	0.137442	0.983613	0.193784	0.944623	0.235846	0.971604	0.167528	0.904097	0.13627	0.961181	0.25507	0.940845	0.163934	0.952889	0.248295	0.93233	0.0992702	0.971739	0.273498	0.959307	0.168984	0.951438	0.244295	0.927033
0.145666	0.983153	0.174958	0.93885	0.208244	0.975658	0.161108	0.913516	0.136958	0.984132	0.177682	0.942536	0.195699	0.977124	0.164979	0.92037	0.164677	0.981014	0.166274	0.930504	0.225448	0.973729	0.153864	0.906556	0.141414	0.983667	0.174228	0.942149	0.210155	0.975511	0.158067	0.914008	0.122379	0.967199	0.218824	0.946098	0.16583	0.955107	0.205298	0.928913	0.100832	0.972921	0.229953	0.956873	0.149701	0.959473	0.211465	0.935743
0.146763	0.973455	0.220949	0.944472	0.220624	0.959596	0.201495	0.917703	0.160218	0.971014	0.215558	0.939678	0.207534	0.96197	0.203739	0.921771	0.170975	0.974162	0.218409	0.936153	0.243555	0.962728	0.204948	0.914285	0.163641	0.975267	0.221655	0.941493	0.226869	0.965259	0.20632	0.917137	0.134756	0.943552	0.277824	0.943567	0.184652	0.921741	0.259817	0.924956	0.121081	0.949259	0.287128	0.952993	0.172712	0.926777	0.266646	0.932246
0.143579	0.97728	0.220998	0.944296	0.200879	0.96788	0.20709	0.923757	0.139241	0.977938	0.223125	0.946844	0.193128	0.969103	0.207652	0.925675	0.176128	0.975941	0.195763	0.931314	0.235715	0.967467	0.185234	0.913709	0.146743	0.979931	0.207801	0.946753	0.218847	0.96978	0.186772	0.915922	0.140832	0.94689	0.263684	0.940572	0.180655	0.931206	0.251648	0.927492	0.106602	0.959759	0.283341	0.958239	0.167825	0.936077	0.255813	0.931372
0.133557	0.980295	0.192289	0.94712	0.18705	0.972132	0.178386	0.926019	0.135394	0.980017	0.191289	0.946015	0.186045	0.972281	0.17829	0.925664	0.166343	0.97846	0.173625	0.932903	0.21848	0.971429	0.16266	0.913538	0.146442	0.981031	0.180726	0.942976	0.215645	0.9718	0.163477	0.91467	0.126741	0.954504	0.263937	0.949069	0.157155	0.943073	0.25365	0.937813	0.101017	0.963726	0.277663	0.962099	0.155382	0.943715	0.254744	0.938945
0.133968	0.981496	0.185478	0.947556	0.189354	0.973604	0.171861	0.925822	0.130928	0.981913	0.185301	0.947335	0.187345	0.973883	0.173267	0.927535	0.158352	0.979213	0.172227	0.935934	0.212454	0.971854	0.160899	0.91645	0.135805	0.98217	0.178876	0.945493	0.210268	0.972142	0.161741	0.917137	0.119484	0.955834	0.261207	0.946878	0.153226	0.942885	0.249625	0.933549	0.0910266	0.966357	0.274721	0.959971	0.145368	0.945812	0.252797	0.936454
0.150287	0.976083	0.234745	0.944093	0.20844	0.966479	0.220917	0.925058	0.149631	0.976207	0.234974	0.945796	0.210755	0.966107	0.21929	0.922904	0.173946	0.974312	0.222147	0.934124	0.231252	0.965487	0.210671	0.91686	0.15102	0.977717	0.231754	0.946491	0.227297	0.966077	0.211709	0.917631	0.131513	0.943947	0.303673	0.947334	0.16354	0.929617	0.29327	0.936428	0.100824	0.957059	0.321526	0.963063	0.162672	0.92999	0.294259	0.937505
0.14675	0.975178	0.19724	0.943203	0.205157	0.964879	0.183047	0.922229	0.151537	0.97435	0.195497	0.94155	0.2093	0.96417	0.180662	0.919135	0.159708	0.977437	0.195997	0.937693	0.222245	0.968215	0.182774	0.915812	0.156677	0.97785	0.196895	0.939974	0.223902	0.967978	0.181347	0.914121	0.0983135	0.960831	0.286624	0.956122	0.137842	0.944444	0.274858	0.944197	0.0912923	0.963598	0.293114	0.963195	0.134217	0.945908	0.275414	0.944076
0.158937	0.976401	0.192035	0.934321	0.21045	0.968439	0.180239	0.91499	0.137246	0.979589	0.199962	0.944039	0.207357	0.968899	0.180722	0.915693	0.179215	0.977178	0.180309	0.925661	0.234655	0.969813	0.169439	0.906396	0.142115	0.981875	0.193613	0.943476	0.227297	0.970756	0.171067	0.908363	0.134329	0.954938	0.244904	0.94064	0.172583	0.941564	0.23267	0.926241	0.100179	0.966352	0.262746	0.957716	0.161682	0.945254	0.236586	0.92993
0.161602	0.977134	0.18788	0.933829	0.20942	0.970082	0.17705	0.915575	0.138979	0.980328	0.194985	0.943564	0.215338	0.969236	0.174384	0.912525	0.166947	0.979186	0.179277	0.93151	0.213043	0.973178	0.170095	0.915009	0.138679	0.982704	0.188578	0.944372	0.220833	0.972197	0.16717	0.910278	0.130435	0.958111	0.240077	0.941509	0.164553	0.946682	0.229299	0.928996	0.104384	0.966469	0.254693	0.956537	0.168237	0.945487	0.22859	0.927838
0.16335	0.977838	0.172592	0.933162	0.217048	0.970281	0.160312	0.912183	0.14125	0.980837	0.180098	0.943711	0.208997	0.971383	0.163028	0.915638	0.180006	0.978287	0.162072	0.925467	0.236822	0.971169	0.150957	0.904911	0.146014	0.982388	0.172508	0.941838	0.226244	0.972456	0.153163	0.907583	0.135355	0.958834	0.227898	0.943655	0.175383	0.946199	0.214793	0.927474	0.106237	0.967686	0.241265	0.956955	0.164865	0.949425	0.219516	0.932614
0.147415	0.979147	0.184919	0.938315	0.195091	0.972157	0.173747	0.920876	0.126469	0.982118	0.192654	0.949263	0.192905	0.97247	0.174437	0.921681	0.173972	0.978221	0.177225	0.928396	0.224332	0.971665	0.166954	0.911106	0.134577	0.983162	0.18942	0.947655	0.216358	0.972673	0.168658	0.913558	0.113161	0.963437	0.246274	0.949687	0.147684	0.951889	0.235309	0.937815	0.0895417	0.971083	0.259095	0.962985	0.141954	0.953756	0.237982	0.940326
0.158702	0.976405	0.201688	0.943012	0.22619	0.966019	0.186866	0.919508	0.162064	0.975913	0.199861	0.940408	0.232472	0.965076	0.184444	0.916147	0.174195	0.977465	0.192614	0.937198	0.244782	0.968	0.179002	0.913842	0.165937	0.978546	0.194608	0.940228	0.245491	0.967907	0.178269	0.912196	0.119366	0.957062	0.263907	0.951316	0.160436	0.941754	0.250357	0.936668	0.105025	0.962239	0.27192	0.959694	0.158815	0.942342	0.25149	0.937952
0.140295	0.979657	0.203618	0.943786	0.191472	0.971966	0.191035	0.924254	0.13668	0.980172	0.204846	0.944874	0.198638	0.970917	0.18804	0.920026	0.162153	0.978859	0.188533	0.933812	0.214973	0.9717	0.177264	0.914987	0.141521	0.981542	0.195859	0.943243	0.216943	0.97144	0.175496	0.912066	0.119506	0.956263	0.265523	0.947969	0.153279	0.943407	0.253259	0.934907	0.0992872	0.963656	0.277248	0.959346	0.152443	0.943716	0.254242	0.935524
0.148402	0.97931	0.18092	0.941527	0.199355	0.971955	0.169113	0.922888	0.138016	0.980772	0.185105	0.948107	0.200251	0.97183	0.169421	0.923592	0.16631	0.978614	0.173802	0.933239	0.216943	0.971848	0.163762	0.916006	0.139857	0.982028	0.183753	0.948432	0.214495	0.972166	0.164434	0.917412	0.111992	0.959306	0.27028	0.954755	0.143425	0.947449	0.259465	0.943313	0.0908821	0.967002	0.282071	0.966375	0.136198	0.950097	0.263157	0.946949
0.162671	0.975548	0.215421	0.942319	0.225911	0.965658	0.205047	0.927898	0.158523	0.976161	0.220842	0.95002	0.235468	0.964204	0.200861	0.920735	0.177593	0.974605	0.208522	0.935009	0.237291	0.965684	0.199868	0.922332	0.159501	0.977182	0.219517	0.949519	0.247833	0.964157	0.196188	0.915324	0.114237	0.951791	0.302563	0.95371	0.143005	0.939018	0.294239	0.944852	0.0947909	0.959974	0.315927	0.965974	0.15197	0.935191	0.291522	0.942143
0.144882	0.981009	0.17388	0.940497	0.192073	0.974595	0.16328	0.922313	0.126169	0.983466	0.180056	0.949195	0.192249	0.974572	0.163479	0.922538	0.159376	0.97946	0.16681	0.933055	0.205618	0.973261	0.157326	0.916028	0.128186	0.983484	0.177446	0.948545	0.20315	0.973582	0.158068	0.91697	0.108004	0.957231	0.282051	0.953557	0.135894	0.945709	0.271739	0.942004	0.0805179	0.96812	0.295868	0.965586	0.128724	0.948574	0.275514	0.945158
0.157872	0.9767	0.190806	0.939035	0.222652	0.966824	0.176445	0.916487	0.161663	0.976144	0.189289	0.937822	0.235568	0.964902	0.172829	0.910951	0.181827	0.977383	0.17828	0.930284	0.250294	0.968569	0.166536	0.909752	0.173613	0.978409	0.18118	0.936526	0.265166	0.966703	0.163403	0.904375	0.124052	0.95799	0.246385	0.944647	0.165215	0.943564	0.234871	0.931613	0.107549	0.963586	0.256625	0.956718	0.168151	0.942565	0.233072	0.929036
0.163149	0.977262	0.193892	0.932889	0.219551	0.969108	0.18044	0.911195	0.147101	0.979494	0.198952	0.93978	0.218761	0.969219	0.180927	0.911458	0.188147	0.976619	0.174472	0.921462	0.242562	0.969566	0.163568	0.901553	0.15006	0.981348	0.187148	0.938929	0.241105	0.969749	0.163949	0.901396	0.150379	0.951831	0.234777	0.931573	0.192016	0.937959	0.221823	0.915609	0.111171	0.96439	0.25542	0.95311	0.182665	0.94098	0.225996	0.920608
0.160707	0.978331	0.193761	0.929784	0.211707	0.971173	0.182188	0.910418	0.141627	0.9809	0.200461	0.939682	0.216007	0.970587	0.180032	0.908148	0.183606	0.977417	0.175714	0.919879	0.234822	0.970835	0.165639	0.901543	0.146884	0.981932	0.188013	0.93842	0.236494	0.970627	0.164083	0.899826	0.143926	0.956068	0.236665	0.930254	0.183844	0.943387	0.224777	0.915644	0.11121	0.966058	0.254131	0.949583	0.180857	0.944306	0.22553	0.9165
0.176095	0.9786	0.168158	0.929131	0.242444	0.97025	0.154789	0.906469	0.159401	0.980624	0.173512	0.938417	0.23727	0.970885	0.155939	0.907541	0.20026	0.977003	0.157062	0.917897	0.268077	0.968916	0.145421	0.896635	0.166917	0.980828	0.167594	0.936136	0.2593	0.969934	0.146485	0.89755	0.154704	0.957162	0.219656	0.93541	0.193967	0.945805	0.208049	0.920622	0.121936	0.966225	0.234083	0.951819	0.195536	0.945366	0.207919	0.920309
0.190305	0.978479	0.158888	0.919234	0.255779	0.970808	0.145563	0.8939	0.159429	0.981977	0.166135	0.931638	0.243681	0.972189	0.148902	0.898549	0.21588	0.976123	0.148851	0.90843	0.280062	0.968744	0.137099	0.884323	0.164458	0.981819	0.160527	0.929533	0.267321	0.970166	0.140399	0.889464	0.155516	0.959822	0.202908	0.9279	0.200316	0.947809	0.189578	0.909193	0.11487	0.970332	0.219622	0.947642	0.186348	0.951449	0.194757	0.915671
0.163964	0.977428	0.176092	0.930786	0.223532	0.968979	0.162638	0.907544	0.14938	0.979442	0.180205	0.936507	0.224654	0.968824	0.162358	0.906862	0.185205	0.976957	0.164682	0.921517	0.243708	0.969432	0.153203	0.89992	0.151143	0.981202	0.174909	0.937041	0.242349	0.969603	0.153557	0.900178	0.126329	0.962956	0.22791	0.941027	0.166312	0.950863	0.215354	0.925076	0.102074	0.970078	0.239622	0.953664	0.160522	0.952575	0.217638	0.927853
0.187512	0.970689	0.200586	0.92848	0.254515	0.959797	0.187404	0.906383	0.169614	0.973467	0.206229	0.935985	0.260251	0.958894	0.185346	0.904094	0.212587	0.970696	0.185883	0.918981	0.287619	0.959936	0.173513	0.896627	0.17551	0.975789	0.197569	0.935893	0.283192	0.960555	0.174617	0.898937	0.157293	0.94756	0.241408	0.934274	0.205413	0.930851	0.22819	0.918222	0.1251	0.958261	0.256961	0.949707	0.198169	0.933295	0.229006	0.918557
0.148834	0.977782	0.193148	0.939629	0.2082	0.968637	0.179594	0.919867	0.136569	0.979621	0.199147	0.948243	0.199811	0.969901	0.182496	0.923609	0.170633	0.977705	0.18053	0.931332	0.231537	0.969471	0.169775	0.914495	0.144855	0.981082	0.191194	0.947479	0.22303	0.970593	0.171749	0.916837	0.123744	0.957797	0.257712	0.949042	0.164008	0.943594	0.244628	0.934824	0.10037	0.965779	0.270414	0.961382	0.153905	0.947068	0.249703	0.939765
0.161422	0.973945	0.201501	0.93574	0.220255	0.963988	0.187619	0.914022	0.150738	0.975644	0.207052	0.942287	0.215854	0.964707	0.187967	0.914478	0.162102	0.977407	0.211705	0.936476	0.223776	0.968398	0.19916	0.915603	0.148504	0.979282	0.217781	0.943991	0.213996	0.969779	0.200779	0.917188	0.119172	0.953326	0.286257	0.953947	0.156976	0.937779	0.274301	0.940877	0.106546	0.958223	0.295503	0.962267	0.155118	0.938515	0.275607	0.942458
0.168283	0.975233	0.187861	0.93059	0.219544	0.967366	0.175154	0.91021	0.142152	0.979063	0.196105	0.941943	0.218776	0.967479	0.176025	0.911591	0.177743	0.977111	0.177107	0.925867	0.231124	0.969937	0.165306	0.905707	0.142798	0.981598	0.188689	0.942886	0.226043	0.970598	0.167527	0.909311	0.12821	0.958261	0.251842	0.942006	0.163654	0.946221	0.24035	0.928571	0.0981372	0.968035	0.26833	0.958884	0.156328	0.948629	0.244548	0.933298
0.151848	0.975454	0.203962	0.942445	0.214437	0.964939	0.187931	0.919714	0.152782	0.975323	0.201944	0.940823	0.209708	0.965716	0.187545	0.917866	0.162488	0.977753	0.206366	0.93944	0.223592	0.969028	0.194553	0.92007	0.148387	0.979702	0.209034	0.944186	0.216298	0.970044	0.193283	0.917585	0.141508	0.947584	0.2574	0.941034	0.181439	0.932105	0.243676	0.92617	0.113875	0.957853	0.271359	0.955049	0.173592	0.935048	0.247375	0.92977
0.1591	0.977784	0.198089	0.934341	0.223742	0.968458	0.181527	0.907911	0.156137	0.978166	0.197676	0.934467	0.222595	0.968626	0.181654	0.908578	0.191617	0.976784	0.17963	0.9235	0.257465	0.968503	0.166722	0.901564	0.161632	0.980389	0.186692	0.934275	0.243668	0.970198	0.167719	0.901919	0.160091	0.949924	0.228479	0.928321	0.202971	0.935959	0.215309	0.912241	0.12479	0.960911	0.245416	0.946853	0.19654	0.937997	0.21764	0.914732
0.174162	0.981311	0.167628	0.925842	0.24452	0.9736	0.153768	0.898288	0.170447	0.98171	0.168411	0.926664	0.243404	0.97372	0.154044	0.899561	0.209637	0.978661	0.155878	0.91149	0.280308	0.971297	0.144026	0.885445	0.176759	0.98201	0.162932	0.924843	0.273903	0.971953	0.145284	0.889113	0.164636	0.959083	0.202114	0.927695	0.212464	0.946907	0.18832	0.90654	0.131488	0.967322	0.214075	0.942517	0.206999	0.948273	0.191147	0.911779
0.196127	0.972822	0.179259	0.925004	0.269692	0.962198	0.164249	0.900233	0.18424	0.974477	0.181692	0.93004	0.270928	0.962025	0.16321	0.897684	0.234577	0.969944	0.164259	0.909585	0.309836	0.959846	0.152279	0.887775	0.189909	0.975675	0.176276	0.929945	0.302987	0.960735	0.15231	0.886364	0.190553	0.938365	0.222708	0.921351	0.236587	0.92267	0.209796	0.904791	0.142952	0.953774	0.2434	0.94446	0.233447	0.923697	0.211343	0.906361
0.168275	0.97577	0.184885	0.930101	0.232372	0.966221	0.168119	0.904167	0.16283	0.976563	0.186275	0.932762	0.23056	0.966484	0.169714	0.906006	0.19728	0.974832	0.170061	0.917098	0.261389	0.966334	0.156586	0.893199	0.16751	0.978639	0.179405	0.931866	0.257766	0.966801	0.158354	0.896073	0.158103	0.947648	0.232176	0.929939	0.200286	0.933106	0.218587	0.913611	0.124172	0.958907	0.248816	0.948146	0.194676	0.93498	0.221353	0.916805
0.14948	0.97824	0.207689	0.942209	0.21955	0.967642	0.193664	0.920033	0.165335	0.975933	0.203254	0.938674	0.226895	0.966559	0.189667	0.914529	0.158523	0.979948	0.194636	0.938195	0.231826	0.970316	0.181728	0.916331	0.164186	0.979232	0.193766	0.939652	0.233335	0.970121	0.180006	0.914009	0.142036	0.953418	0.2304	0.936243	0.19354	0.93584	0.214843	0.91792	0.127522	0.95819	0.239064	0.946895	0.18544	0.938523	0.217498	0.920696
0.153567	0.980669	0.190665	0.941328	0.223968	0.971504	0.176292	0.918642	0.159488	0.979885	0.188258	0.938659	0.218652	0.972176	0.173615	0.914652	0.19232	0.977752	0.170867	0.923522	0.259697	0.969636	0.159831	0.903678	0.167139	0.980631	0.179069	0.935444	0.250282	0.970732	0.158216	0.900916	0.169222	0.952666	0.22275	0.925274	0.211316	0.940293	0.212022	0.910618	0.126049	0.964683	0.243239	0.947492	0.201247	0.943136	0.21341	0.912088
0.171009	0.9803	0.170222	0.934547	0.245788	0.971419	0.155192	0.909726	0.173501	0.980005	0.168985	0.93433	0.242223	0.971834	0.155156	0.908262	0.201807	0.978091	0.156586	0.920594	0.27773	0.969567	0.14337	0.896735	0.179907	0.980461	0.162983	0.932955	0.266862	0.970757	0.144602	0.897452	0.165518	0.956938	0.209989	0.930009	0.210684	0.944705	0.1964	0.911702	0.130691	0.96598	0.224853	0.947576	0.204876	0.946229	0.199699	0.916072
0.165427	0.983425	0.15628	0.929328	0.246428	0.975082	0.14022	0.897933	0.174427	0.98253	0.153044	0.923863	0.244791	0.975247	0.140034	0.898094	0.205127	0.97911	0.145585	0.912732	0.280939	0.971127	0.132491	0.884647	0.182944	0.981375	0.149975	0.92103	0.278718	0.971355	0.132197	0.884753	0.184201	0.958551	0.183573	0.916681	0.239765	0.945596	0.169582	0.894105	0.146756	0.966989	0.195881	0.932731	0.230706	0.947651	0.171212	0.896944
0.189518	0.975674	0.182691	0.932707	0.284102	0.963037	0.164582	0.904676	0.202318	0.974036	0.179314	0.93088	0.273876	0.964368	0.164941	0.905058	0.226262	0.97174	0.167456	0.916148	0.314104	0.960241	0.153077	0.891187	0.20706	0.974148	0.173317	0.927519	0.305518	0.961329	0.153305	0.891384	0.192536	0.944771	0.22629	0.919637	0.240739	0.930069	0.214493	0.903298	0.145416	0.958281	0.247064	0.943385	0.235723	0.931527	0.215495	0.904443
0.145424	0.977694	0.215251	0.941015	0.213992	0.966783	0.200821	0.918359	0.150388	0.976966	0.214646	0.941668	0.201604	0.968698	0.201554	0.920179	0.152468	0.979388	0.207434	0.93899	0.223964	0.969358	0.193824	0.916213	0.15049	0.979692	0.208328	0.941548	0.210034	0.971254	0.194586	0.918432	0.117605	0.958604	0.25416	0.94671	0.16372	0.941728	0.240633	0.931218	0.105583	0.962867	0.264597	0.958287	0.152102	0.945847	0.244176	0.93545
0.146596	0.979961	0.199721	0.94103	0.218711	0.969793	0.183835	0.915815	0.157066	0.978521	0.198048	0.939031	0.208851	0.971147	0.183932	0.917122	0.163934	0.979567	0.18368	0.933688	0.23662	0.970201	0.169894	0.910051	0.161733	0.979834	0.187362	0.938455	0.22474	0.97169	0.169947	0.910808	0.137528	0.959019	0.237775	0.939034	0.187467	0.943599	0.223491	0.921703	0.12017	0.964177	0.249435	0.951054	0.174042	0.947635	0.226773	0.925215
0.171871	0.979102	0.165428	0.928071	0.234102	0.971262	0.153543	0.906815	0.157467	0.980852	0.17058	0.937163	0.238033	0.970779	0.152135	0.904322	0.192283	0.978138	0.156786	0.92057	0.253006	0.970959	0.146853	0.901463	0.161492	0.981635	0.166412	0.937393	0.255434	0.97068	0.145106	0.898637	0.152953	0.959202	0.210847	0.935676	0.192681	0.948143	0.199608	0.920887	0.121327	0.967626	0.224384	0.951067	0.195051	0.947505	0.199356	0.92055
0.167193	0.982435	0.159801	0.928883	0.234591	0.975114	0.145989	0.902193	0.157301	0.983464	0.162904	0.933416	0.225248	0.976104	0.148368	0.90679	0.186828	0.980438	0.152547	0.920324	0.249603	0.97361	0.140876	0.896101	0.15809	0.983438	0.161486	0.934049	0.239086	0.974721	0.143069	0.900628	0.155446	0.964761	0.204632	0.930575	0.199924	0.954258	0.192179	0.911986	0.121066	0.972535	0.219564	0.947727	0.191698	0.956138	0.195935	0.917744
0.198773	0.974358	0.190194	0.928158	0.260153	0.966029	0.178146	0.908182	0.167562	0.978405	0.198479	0.941038	0.264272	0.965491	0.177762	0.907232	0.220462	0.972607	0.17655	0.917241	0.282232	0.964507	0.165876	0.897841	0.172747	0.978556	0.19008	0.937757	0.282328	0.964495	0.165897	0.897063	0.175323	0.950647	0.23934	0.929081	0.216379	0.93839	0.228173	0.914288	0.127562	0.964131	0.260742	0.951946	0.216092	0.938471	0.229196	0.915198
0.149064	0.973812	0.204312	0.940945	0.211785	0.962373	0.189093	0.918772	0.148761	0.973896	0.203899	0.941255	0.205831	0.963416	0.187868	0.918298	0.156571	0.97653	0.213325	0.938104	0.220174	0.96663	0.199939	0.916524	0.148144	0.977828	0.214478	0.941674	0.211837	0.967874	0.199235	0.917413	0.102581	0.956467	0.295532	0.957005	0.142088	0.939067	0.283084	0.944767	0.0928344	0.960643	0.302409	0.964001	0.128262	0.944979	0.285426	0.946916
0.147055	0.977821	0.203287	0.94107	0.19376	0.970491	0.193021	0.923759	0.130587	0.980308	0.208368	0.947775	0.192051	0.970749	0.19135	0.922749	0.165149	0.978128	0.188737	0.932177	0.213512	0.971448	0.178834	0.913891	0.134564	0.982185	0.199164	0.946095	0.20649	0.972384	0.179489	0.916438	0.126503	0.955729	0.256898	0.944399	0.164148	0.942045	0.245468	0.93144	0.0964902	0.966246	0.273376	0.959892	0.147297	0.947995	0.249853	0.935144
0.153689	0.978202	0.184118	0.940217	0.210016	0.969936	0.173081	0.923274	0.137749	0.980468	0.189959	0.949109	0.202252	0.971046	0.172272	0.92127	0.1762	0.977671	0.170493	0.928823	0.234681	0.969984	0.16072	0.912508	0.146124	0.981489	0.181722	0.946357	0.222259	0.971571	0.161453	0.912424	0.113596	0.961102	0.260827	0.952112	0.147963	0.948891	0.249707	0.940113	0.0924859	0.968335	0.272577	0.96437	0.142469	0.950787	0.252415	0.94278
0.15847	0.977921	0.200634	0.935807	0.209382	0.970533	0.18842	0.91648	0.140977	0.980353	0.205585	0.942543	0.210682	0.970349	0.187179	0.915165	0.169693	0.977992	0.188604	0.930117	0.219337	0.971265	0.177708	0.911844	0.139654	0.981882	0.198176	0.943228	0.220519	0.97111	0.176697	0.910232	0.125624	0.955779	0.259064	0.944591	0.159636	0.943286	0.248158	0.932668	0.100253	0.964709	0.273115	0.958649	0.158159	0.94381	0.247561	0.931634
0.157677	0.978942	0.169947	0.934233	0.219721	0.970412	0.155661	0.910099	0.144649	0.980702	0.173668	0.939668	0.214286	0.971144	0.157622	0.913014	0.173218	0.977793	0.163931	0.928249	0.233192	0.969855	0.150706	0.904695	0.146794	0.9812	0.171567	0.940048	0.224743	0.970947	0.153699	0.909582	0.116106	0.95877	0.249647	0.946609	0.154732	0.944634	0.235606	0.930708	0.0952577	0.966209	0.259265	0.956641	0.144984	0.948123	0.24056	0.935346
0.144478	0.974792	0.214306	0.942745	0.201037	0.964541	0.199883	0.922349	0.141837	0.975293	0.213109	0.943104	0.202697	0.964249	0.197288	0.919946	0.169565	0.975867	0.201498	0.932888	0.234199	0.966302	0.188327	0.911383	0.154826	0.977996	0.204445	0.938137	0.228865	0.96707	0.188002	0.911437	0.132334	0.948919	0.263777	0.942271	0.17351	0.932369	0.249473	0.927243	0.110911	0.95726	0.27496	0.95427	0.165761	0.935391	0.252333	0.930245
0.144541	0.977229	0.201312	0.943972	0.200579	0.968067	0.188637	0.924401	0.137244	0.978345	0.203746	0.94701	0.190635	0.969645	0.188681	0.925386	0.186802	0.975705	0.172441	0.925737	0.249552	0.967205	0.162385	0.907942	0.154292	0.979903	0.183875	0.942496	0.233188	0.969351	0.162429	0.908144	0.155738	0.945927	0.244788	0.933337	0.19404	0.931951	0.233661	0.920061	0.114167	0.960293	0.266702	0.955074	0.182453	0.936013	0.237024	0.923624
0.193245	0.971183	0.184032	0.926791	0.275101	0.95852	0.166837	0.89826	0.184459	0.972512	0.186524	0.931393	0.261023	0.960643	0.170058	0.904308	0.240387	0.967326	0.164531	0.907743	0.320428	0.955973	0.15183	0.883397	0.19641	0.973324	0.176556	0.928055	0.307967	0.957685	0.153622	0.887265	0.193765	0.932351	0.225604	0.919745	0.241712	0.914779	0.211603	0.90191	0.145583	0.94921	0.246099	0.942954	0.235529	0.916959	0.213619	0.904495
0.168972	0.976423	0.180481	0.932271	0.239268	0.966313	0.164266	0.906364	0.168004	0.976561	0.181443	0.934632	0.235002	0.966915	0.165183	0.908129	0.209544	0.973942	0.165118	0.91526	0.28164	0.964662	0.152076	0.891351	0.177596	0.97792	0.175086	0.932278	0.27036	0.966079	0.154156	0.89534	0.156591	0.948493	0.233671	0.932998	0.201163	0.933286	0.219592	0.916158	0.123416	0.959407	0.249264	0.949463	0.193858	0.935711	0.222308	0.918846
0.172692	0.977737	0.171311	0.927987	0.245668	0.968029	0.155156	0.898953	0.166928	0.978471	0.172386	0.929291	0.238947	0.968904	0.157377	0.902311	0.20998	0.974377	0.155519	0.910762	0.279741	0.965544	0.142774	0.884608	0.177131	0.978377	0.164263	0.924774	0.276351	0.965961	0.143964	0.886505	0.1706	0.948405	0.207782	0.924155	0.22042	0.932778	0.193125	0.904089	0.130014	0.960668	0.224352	0.942822	0.209725	0.93604	0.196644	0.908307
0.153293	0.97444	0.208702	0.940362	0.223174	0.96235	0.192429	0.916451	0.158853	0.973492	0.207608	0.939411	0.215574	0.963619	0.193049	0.917633	0.160235	0.976679	0.216825	0.938187	0.2328	0.965707	0.202255	0.914492	0.15664	0.977183	0.21966	0.941801	0.217398	0.967965	0.20473	0.919153	0.11375	0.953065	0.291041	0.951711	0.156601	0.93466	0.277696	0.937709	0.0992958	0.959004	0.301166	0.961821	0.144544	0.939678	0.282423	0.942995
0.153531	0.977297	0.180718	0.939545	0.209232	0.968792	0.169774	0.921542	0.142974	0.978883	0.18447	0.945184	0.205383	0.969362	0.166809	0.918153	0.167646	0.977987	0.170317	0.93455	0.226891	0.969946	0.160147	0.917218	0.14654	0.980783	0.177919	0.946185	0.217459	0.971191	0.158628	0.914953	0.116244	0.957102	0.268882	0.953817	0.152377	0.943293	0.257199	0.941066	0.0962415	0.964521	0.278346	0.962761	0.145002	0.946035	0.258196	0.942357
0.153064	0.978275	0.219321	0.937256	0.203533	0.970811	0.206909	0.918188	0.130575	0.981465	0.227474	0.946779	0.19668	0.971793	0.208273	0.920566	0.170104	0.978034	0.201919	0.930225	0.216413	0.971762	0.191989	0.913176	0.133514	0.982757	0.214635	0.946171	0.214168	0.972054	0.191823	0.913587	0.118985	0.957808	0.264626	0.943955	0.151837	0.945648	0.253644	0.931959	0.0937886	0.966747	0.28045	0.959335	0.151188	0.945879	0.254808	0.933505
0.164845	0.976853	0.187935	0.932068	0.207162	0.970631	0.178087	0.915934	0.13256	0.981389	0.197341	0.945379	0.210092	0.970216	0.177288	0.914151	0.179114	0.976499	0.177571	0.924896	0.222059	0.970584	0.168572	0.908773	0.131528	0.982751	0.192094	0.945847	0.221266	0.970689	0.168637	0.908643	0.117881	0.95663	0.265448	0.945957	0.145343	0.946059	0.255327	0.935144	0.0865315	0.96818	0.282299	0.96224	0.141374	0.947532	0.257587	0.936762
0.148279	0.981332	0.170884	0.939827	0.201543	0.974394	0.158903	0.91887	0.135478	0.98294	0.174259	0.944369	0.20242	0.974282	0.158387	0.917994	0.164729	0.980038	0.164519	0.931838	0.21703	0.973458	0.153587	0.911816	0.137804	0.983297	0.172256	0.943805	0.215569	0.973635	0.153938	0.912264	0.107998	0.962367	0.25733	0.952782	0.138891	0.951189	0.246462	0.939905	0.0886234	0.969113	0.26659	0.961153	0.139067	0.951125	0.246133	0.939506
0.128257	0.979527	0.206783	0.94915	0.195931	0.968324	0.188753	0.924218	0.147266	0.976474	0.199719	0.941384	0.194679	0.968526	0.189156	0.924552	0.148407	0.980533	0.196966	0.940672	0.220918	0.970651	0.181825	0.917019	0.157001	0.979392	0.194666	0.938769	0.217684	0.971081	0.182613	0.91768	0.115929	0.957325	0.263252	0.948321	0.164163	0.938852	0.247112	0.931203	0.110242	0.959388	0.268464	0.954752	0.154251	0.942545	0.25138	0.935046
0.146803	0.979534	0.205059	0.94441	0.204633	0.971179	0.190287	0.921832	0.139726	0.980519	0.206583	0.945562	0.196911	0.972268	0.19242	0.924899	0.169074	0.979727	0.183707	0.935182	0.222839	0.973007	0.17277	0.916639	0.142178	0.982953	0.192129	0.946399	0.213929	0.974088	0.174673	0.919424	0.142963	0.953313	0.253595	0.939507	0.180249	0.940576	0.241026	0.924686	0.109093	0.964378	0.270608	0.955813	0.170864	0.943672	0.246115	0.930566
0.155512	0.976782	0.201168	0.943573	0.220804	0.966672	0.186214	0.920212	0.153118	0.97716	0.200781	0.9437	0.216696	0.967288	0.186844	0.921439	0.18679	0.974817	0.178405	0.929885	0.254695	0.965292	0.165487	0.908553	0.163267	0.97801	0.185505	0.941207	0.244621	0.966662	0.167953	0.911238	0.14949	0.94307	0.258052	0.937559	0.187402	0.927908	0.245469	0.923513	0.116162	0.955812	0.275526	0.955517	0.182903	0.929638	0.249387	0.927328
0.1456	0.97984	0.180156	0.941727	0.212145	0.970332	0.164159	0.916297	0.150083	0.9792	0.179301	0.940913	0.206916	0.971063	0.166376	0.919786	0.168683	0.979291	0.167321	0.932131	0.232387	0.971183	0.154353	0.909924	0.159522	0.980398	0.171712	0.939866	0.23556	0.97079	0.155524	0.912152	0.129354	0.955865	0.249032	0.944362	0.167607	0.942279	0.236748	0.930181	0.107829	0.963174	0.261516	0.956917	0.16508	0.943149	0.238308	0.932149
0.144882	0.981734	0.168361	0.941415	0.20312	0.974152	0.15517	0.918427	0.142419	0.98204	0.167901	0.940357	0.205765	0.973816	0.153869	0.915922	0.170246	0.979852	0.158207	0.928859	0.228742	0.972678	0.146963	0.907546	0.14879	0.98239	0.164422	0.938425	0.226685	0.972924	0.146646	0.906368	0.137313	0.954487	0.234215	0.938162	0.170976	0.942842	0.223333	0.92458	0.10422	0.965455	0.249702	0.954008	0.166392	0.944375	0.224438	0.924952
0.148681	0.977119	0.208734	0.942205	0.20486	0.9681	0.196517	0.923035	0.144156	0.977836	0.209566	0.944493	0.213513	0.966752	0.193192	0.918067	0.160372	0.978776	0.198936	0.938949	0.223776	0.970034	0.186598	0.917832	0.151149	0.980015	0.200615	0.942724	0.226996	0.969602	0.184906	0.915216	0.13714	0.952254	0.245789	0.941289	0.176787	0.937804	0.233648	0.927169	0.114336	0.960222	0.258213	0.95462	0.178598	0.937166	0.233262	0.927001
0.164023	0.977948	0.16982	0.932602	0.212236	0.971216	0.15953	0.915325	0.143537	0.980719	0.176706	0.943676	0.216394	0.970652	0.156523	0.911063	0.180239	0.978345	0.16371	0.925482	0.229581	0.972172	0.154535	0.908935	0.148115	0.98222	0.173466	0.941895	0.230235	0.972093	0.152145	0.905161	0.128282	0.962315	0.226935	0.944257	0.161835	0.952078	0.216985	0.932296	0.0993737	0.970831	0.240738	0.959492	0.158331	0.953115	0.217021	0.93281
0.158587	0.980347	0.193142	0.936314	0.21145	0.97353	0.180895	0.916315	0.13557	0.983193	0.200731	0.945278	0.206842	0.974107	0.18201	0.917582	0.17974	0.979289	0.179211	0.926039	0.232955	0.972884	0.168343	0.907005	0.139449	0.983926	0.19243	0.944088	0.224448	0.973874	0.170382	0.909678	0.136906	0.963048	0.253011	0.939577	0.178069	0.951476	0.240582	0.924357	0.105424	0.971542	0.269905	0.956965	0.165131	0.955002	0.245445	0.929093
0.169707	0.979991	0.173521	0.927815	0.229685	0.97265	0.16121	0.90608	0.154833	0.98173	0.177848	0.935479	0.233463	0.9722	0.159432	0.903005	0.189449	0.978563	0.164126	0.919646	0.245873	0.971901	0.153329	0.899413	0.159517	0.981935	0.173017	0.934542	0.251569	0.97125	0.151659	0.895836	0.144009	0.962026	0.222617	0.93659	0.187079	0.950199	0.210574	0.920876	0.119825	0.968371	0.234536	0.949646	0.188648	0.949781	0.209641	0.919587
0.193886	0.977563	0.158396	0.918597	0.266514	0.96886	0.143809	0.889848	0.17371	0.979904	0.162937	0.925597	0.25754	0.969909	0.144862	0.892781	0.207364	0.975974	0.150912	0.910269	0.277259	0.967567	0.137764	0.882729	0.171585	0.980128	0.160633	0.925939	0.264499	0.96906	0.139719	0.887322	0.157701	0.958818	0.20861	0.928111	0.208944	0.944965	0.193186	0.906876	0.129812	0.96612	0.221129	0.942987	0.195147	0.948599	0.197903	0.913131
0.154831	0.973646	0.207661	0.943699	0.20482	0.964757	0.197189	0.928429	0.14055	0.976098	0.212281	0.949305	0.208391	0.964137	0.192686	0.922316	0.188023	0.972109	0.188632	0.928707	0.24152	0.963786	0.179673	0.913918	0.153157	0.977302	0.20083	0.945262	0.239437	0.964093	0.177595	0.909872	0.110755	0.953277	0.299821	0.953815	0.141837	0.939536	0.290516	0.94429	0.0912538	0.961538	0.312746	0.965601	0.140746	0.93999	0.290319	0.944174
0.130073	0.979185	0.211671	0.948374	0.179307	0.971073	0.199829	0.931116	0.113892	0.981796	0.216399	0.954862	0.172882	0.972109	0.202045	0.934083	0.154558	0.977923	0.188161	0.936594	0.205248	0.970447	0.177929	0.919817	0.122492	0.982521	0.199176	0.951975	0.19468	0.971969	0.18086	0.924053	0.0982412	0.956136	0.308808	0.953627	0.124782	0.943864	0.299286	0.943574	0.0733994	0.967261	0.323986	0.96772	0.121299	0.945431	0.301897	0.946236
0.131756	0.977056	0.228899	0.951285	0.178684	0.968611	0.219078	0.937875	0.113694	0.980198	0.236872	0.959484	0.174577	0.969333	0.218867	0.937238	0.146769	0.974843	0.217759	0.943082	0.19221	0.966766	0.209168	0.930689	0.114955	0.980291	0.232394	0.958771	0.186594	0.967738	0.209622	0.930618	0.10233	0.935953	0.351698	0.949035	0.124668	0.921379	0.342916	0.938874	0.0694595	0.956514	0.371532	0.966191	0.118448	0.925303	0.346531	0.942225
0.135729	0.977615	0.21146	0.949356	0.187009	0.968891	0.201814	0.935138	0.119527	0.980293	0.218895	0.958125	0.180558	0.969964	0.201747	0.935396	0.160737	0.97562	0.193693	0.938581	0.216306	0.966912	0.184404	0.924393	0.128527	0.980512	0.206928	0.955498	0.204539	0.968712	0.185653	0.925809	0.100772	0.950269	0.338172	0.956799	0.12967	0.935493	0.329492	0.947345	0.0783877	0.961326	0.352929	0.969561	0.122383	0.939118	0.332387	0.949975
0.135727	0.976586	0.2263	0.949326	0.194235	0.966232	0.214784	0.933086	0.118191	0.979614	0.233422	0.957272	0.186191	0.96763	0.215629	0.934058	0.154684	0.972117	0.219424	0.936294	0.20765	0.962281	0.209853	0.921911	0.118497	0.978644	0.235498	0.95557	0.200896	0.963507	0.210571	0.922832	0.0935983	0.929344	0.288148	0.953323	0.115767	0.912138	0.277245	0.942567	0.0660418	0.950149	0.304663	0.967142	0.110364	0.916239	0.279713	0.944818
0.148931	0.97536	0.202984	0.946389	0.215375	0.964011	0.189458	0.926888	0.150749	0.975081	0.2039	0.948019	0.223525	0.962648	0.187529	0.923505	0.174111	0.975217	0.197226	0.937804	0.252151	0.963741	0.183652	0.916247	0.168082	0.976097	0.200735	0.943082	0.254968	0.963335	0.183288	0.91457	0.109562	0.955143	0.294468	0.956077	0.145646	0.939806	0.283095	0.944685	0.0943057	0.961417	0.304309	0.965701	0.146249	0.939556	0.283522	0.944584
0.137444	0.977235	0.209428	0.945523	0.184544	0.969179	0.198103	0.9288	0.118563	0.980361	0.215794	0.953418	0.186515	0.96885	0.197528	0.927982	0.168775	0.97593	0.185296	0.931719	0.218765	0.968543	0.17488	0.914397	0.127977	0.981748	0.198526	0.949983	0.216376	0.968886	0.175837	0.915768	0.111398	0.956805	0.274478	0.949805	0.145366	0.943196	0.263671	0.938028	0.0844372	0.967256	0.289679	0.964117	0.137422	0.9463	0.265971	0.939929
0.146145	0.973977	0.220963	0.944123	0.200102	0.964088	0.207436	0.925859	0.128898	0.977064	0.226943	0.951876	0.197653	0.964528	0.209141	0.927807	0.174566	0.972653	0.198462	0.932766	0.231217	0.963495	0.187162	0.916089	0.141342	0.977871	0.21131	0.95027	0.23068	0.96358	0.189383	0.919013	0.111072	0.953307	0.300605	0.953676	0.145246	0.938492	0.289198	0.942253	0.0892783	0.962492	0.313102	0.9658	0.141961	0.939884	0.291043	0.943816
0.157934	0.966922	0.25624	0.944208	0.219748	0.953545	0.240967	0.92418	0.136314	0.97147	0.262062	0.951143	0.21092	0.955415	0.244044	0.927466	0.189107	0.964608	0.221191	0.930181	0.248959	0.952976	0.209331	0.913117	0.147543	0.97241	0.234892	0.946838	0.247372	0.953279	0.209272	0.912674	0.121688	0.940736	0.350841	0.951238	0.158649	0.922046	0.33975	0.939653	0.0917955	0.955329	0.36642	0.96533	0.153888	0.924389	0.341864	0.941571
0.158179	0.970574	0.219014	0.935703	0.211836	0.960257	0.207804	0.920106	0.141381	0.97366	0.22807	0.946732	0.223551	0.958059	0.204845	0.914427	0.18178	0.96907	0.201964	0.926408	0.232005	0.96019	0.192826	0.91286	0.144625	0.975356	0.217887	0.946799	0.24378	0.958169	0.190803	0.908014	0.11383	0.950536	0.298446	0.94869	0.144867	0.936549	0.289705	0.939161	0.0907207	0.960523	0.313129	0.961647	0.154167	0.932476	0.285423	0.934269
0.141311	0.978121	0.204423	0.94305	0.201043	0.968516	0.190231	0.922092	0.146748	0.977301	0.202331	0.941198	0.211685	0.966851	0.186561	0.916436	0.150842	0.980757	0.194771	0.940339	0.215232	0.972229	0.183638	0.921548	0.150476	0.980823	0.196261	0.942795	0.22483	0.970991	0.180143	0.915523	0.132867	0.953383	0.25212	0.940266	0.177934	0.936914	0.23866	0.925152	0.114126	0.960006	0.26407	0.95281	0.175117	0.937917	0.238794	0.924613
0.159188	0.977358	0.216946	0.941251	0.223483	0.967798	0.201748	0.917893	0.161422	0.977032	0.216263	0.941146	0.223189	0.967838	0.201619	0.918627	0.193085	0.975039	0.191335	0.926359	0.257519	0.966273	0.17911	0.905346	0.173368	0.97758	0.198993	0.937755	0.25566	0.966514	0.178792	0.905603	0.160451	0.945598	0.24927	0.935703	0.20314	0.930291	0.236131	0.920208	0.125971	0.957272	0.267831	0.953396	0.197076	0.93237	0.238913	0.923501
0.153976	0.97976	0.177774	0.940501	0.221092	0.970654	0.1615	0.913576	0.159633	0.979017	0.175587	0.937333	0.216125	0.971314	0.162819	0.916423	0.183039	0.978764	0.165031	0.929103	0.248911	0.970839	0.152116	0.905444	0.165911	0.980753	0.170668	0.938326	0.243593	0.971461	0.153994	0.909424	0.146361	0.954896	0.231739	0.941056	0.18962	0.941038	0.218791	0.925328	0.120306	0.96293	0.244258	0.954568	0.179802	0.944091	0.222034	0.929493
0.156206	0.980685	0.170078	0.934055	0.221576	0.972324	0.154842	0.90811	0.155402	0.980764	0.170746	0.935208	0.216581	0.972948	0.156997	0.910629	0.196353	0.977538	0.154454	0.915362	0.26065	0.969883	0.142226	0.891225	0.165922	0.980999	0.163708	0.930971	0.252776	0.970793	0.144687	0.895002	0.151034	0.954022	0.217453	0.931262	0.189964	0.941636	0.205602	0.91626	0.111598	0.965989	0.235373	0.950669	0.179917	0.944724	0.208731	0.919208
0.151158	0.978288	0.214376	0.938864	0.207866	0.969849	0.199382	0.917347	0.141962	0.979612	0.217315	0.94287	0.200143	0.970969	0.201082	0.919719	0.182618	0.977562	0.186479	0.925364	0.237718	0.970507	0.175235	0.906558	0.150708	0.981488	0.197925	0.940598	0.23148	0.971281	0.175781	0.90754	0.162649	0.946257	0.253763	0.930492	0.197826	0.934041	0.242495	0.916929	0.11617	0.961621	0.277396	0.953103	0.191053	0.936299	0.244885	0.919523
0.144725	0.978365	0.194542	0.943355	0.196826	0.970254	0.182824	0.92376	0.142314	0.978769	0.194723	0.943493	0.206011	0.968865	0.179269	0.919006	0.155518	0.980206	0.181391	0.939858	0.206828	0.973386	0.171369	0.921421	0.144999	0.981583	0.183604	0.943252	0.2203	0.971652	0.167367	0.916492	0.125266	0.958881	0.239566	0.945124	0.16386	0.945683	0.228807	0.932563	0.106951	0.96497	0.24941	0.955982	0.160084	0.946935	0.227411	0.930641
0.171151	0.978748	0.180452	0.929921	0.229529	0.971205	0.167992	0.908187	0.147508	0.981665	0.187594	0.939965	0.224517	0.971834	0.168755	0.910074	0.197574	0.977405	0.164157	0.916734	0.258575	0.970125	0.153398	0.896226	0.155075	0.982248	0.177552	0.93777	0.248792	0.971256	0.155058	0.899567	0.151153	0.96006	0.227557	0.93191	0.197947	0.947183	0.214528	0.915117	0.116216	0.969264	0.245415	0.951822	0.182548	0.951292	0.219491	0.920602
0.161588	0.978673	0.197859	0.932934	0.211449	0.971811	0.185521	0.913001	0.138462	0.981721	0.204905	0.942144	0.210254	0.97197	0.186159	0.914315	0.180387	0.978677	0.182794	0.926259	0.229754	0.972563	0.172464	0.907626	0.140244	0.983418	0.196403	0.943716	0.224021	0.973248	0.173478	0.909716	0.130286	0.962828	0.260845	0.943133	0.166657	0.951999	0.250084	0.930328	0.10003	0.971453	0.277145	0.958974	0.160625	0.953736	0.252163	0.932269
0.173041	0.979766	0.174212	0.928706	0.233219	0.972473	0.161603	0.906919	0.150942	0.982356	0.181008	0.939641	0.226265	0.973293	0.163192	0.90886	0.196117	0.97825	0.160798	0.918052	0.253733	0.971598	0.150153	0.898052	0.154953	0.982822	0.173392	0.938638	0.244967	0.972579	0.151937	0.900414	0.159323	0.960482	0.209733	0.930142	0.200111	0.949935	0.198101	0.914672	0.119463	0.970377	0.226707	0.949919	0.195085	0.951191	0.200334	0.91703
0.192106	0.97907	0.148606	0.918127	0.264341	0.970913	0.136563	0.89334	0.17184	0.981271	0.154292	0.928434	0.261477	0.971229	0.135764	0.891572	0.208731	0.977648	0.141336	0.910425	0.281348	0.969572	0.130201	0.885977	0.173817	0.981378	0.151556	0.929066	0.275679	0.970185	0.130116	0.88592	0.164439	0.962046	0.190805	0.927933	0.214839	0.949944	0.179184	0.909942	0.132601	0.96937	0.203969	0.943955	0.210163	0.951034	0.17895	0.910075
0.137043	0.978502	0.197412	0.945016	0.193839	0.96923	0.183411	0.92408	0.141046	0.977872	0.196497	0.945054	0.196676	0.968777	0.18172	0.921767	0.139458	0.981348	0.193046	0.945083	0.199412	0.973007	0.179729	0.923202	0.141751	0.981041	0.192198	0.945158	0.197487	0.973265	0.179978	0.923878	0.113297	0.960122	0.258921	0.950328	0.155436	0.944686	0.245278	0.935454	0.101408	0.964306	0.267625	0.959826	0.150066	0.946591	0.248773	0.939288
0.136849	0.978918	0.210574	0.942116	0.182654	0.971588	0.198638	0.925073	0.123781	0.980935	0.215839	0.949119	0.188119	0.970742	0.197648	0.923497	0.167401	0.978468	0.18739	0.928697	0.216016	0.971945	0.17748	0.912354	0.135435	0.982582	0.199631	0.945627	0.219021	0.971558	0.176813	0.910312	0.129936	0.956225	0.261752	0.9395	0.164623	0.944025	0.251051	0.927362	0.0947076	0.968104	0.281533	0.959127	0.158066	0.946259	0.254385	0.930276
0.156105	0.976284	0.205189	0.936045	0.202407	0.968946	0.19483	0.919578	0.136948	0.979178	0.213397	0.945788	0.210203	0.96775	0.192206	0.915807	0.168071	0.977955	0.191583	0.932026	0.213948	0.971658	0.183764	0.917974	0.135971	0.982152	0.204069	0.948128	0.221254	0.97069	0.180377	0.913047	0.132845	0.955264	0.252513	0.941784	0.165695	0.9437	0.242952	0.930677	0.103795	0.965028	0.268868	0.957816	0.167291	0.943159	0.241576	0.928871
0.161232	0.974992	0.1887	0.933535	0.211243	0.966929	0.177749	0.916773	0.139478	0.97836	0.197578	0.946037	0.208407	0.967374	0.177303	0.91595	0.178036	0.976133	0.175906	0.926802	0.233073	0.968462	0.165911	0.910909	0.148264	0.980121	0.187709	0.944413	0.229174	0.968991	0.165403	0.908634	0.130384	0.956209	0.251919	0.946797	0.164658	0.944211	0.241133	0.934516	0.100958	0.966077	0.267851	0.962163	0.161704	0.945213	0.242861	0.936717
0.15435	0.976971	0.185111	0.935434	0.203209	0.969379	0.173383	0.915736	0.133797	0.980023	0.191758	0.9441	0.206558	0.968875	0.173173	0.91532	0.170655	0.977867	0.168373	0.928158	0.221514	0.970989	0.157348	0.90865	0.139321	0.981922	0.178556	0.943238	0.223159	0.970775	0.158182	0.909701	0.128956	0.958526	0.237582	0.94273	0.166774	0.945867	0.225113	0.927896	0.102554	0.967003	0.25068	0.956049	0.162367	0.947298	0.227189	0.929355
0.142568	0.979149	0.211433	0.949649	0.213582	0.96838	0.197545	0.92807	0.159271	0.976688	0.208602	0.946884	0.224501	0.966762	0.195626	0.925655	0.159388	0.978308	0.205086	0.942189	0.231849	0.968062	0.192442	0.920672	0.164134	0.977647	0.206625	0.945187	0.238992	0.967075	0.191462	0.919805	0.0942345	0.962632	0.291295	0.960111	0.13317	0.946599	0.279831	0.947769	0.0912867	0.963769	0.297475	0.966177	0.132252	0.946963	0.280958	0.948977
0.135874	0.981316	0.21451	0.9446	0.180873	0.974871	0.205756	0.930712	0.125901	0.982672	0.21997	0.95163	0.188179	0.973856	0.202419	0.926299	0.15336	0.980016	0.199906	0.937117	0.198515	0.973866	0.191692	0.923166	0.126905	0.98345	0.211368	0.951933	0.203564	0.973202	0.189204	0.91952	0.0954069	0.96141	0.287619	0.956156	0.119543	0.951185	0.280104	0.947911	0.0711036	0.971223	0.304294	0.970277	0.120731	0.9507	0.279608	0.947594
0.139806	0.980851	0.192238	0.948037	0.18913	0.973847	0.182579	0.933181	0.128856	0.982349	0.197263	0.955557	0.195924	0.972909	0.180895	0.931458	0.154642	0.979252	0.182821	0.940697	0.202511	0.972572	0.17434	0.926909	0.128738	0.982726	0.192901	0.954952	0.204933	0.972245	0.173392	0.925676	0.0987662	0.9574	0.312516	0.958774	0.128548	0.944039	0.303445	0.949394	0.0796169	0.965654	0.326013	0.970959	0.125004	0.945583	0.30538	0.951396
0.138	0.981969	0.200358	0.946502	0.1921	0.974676	0.187959	0.926653	0.131986	0.98274	0.201963	0.94904	0.196733	0.974066	0.187423	0.926341	0.157909	0.977122	0.192183	0.935691	0.206475	0.969824	0.181845	0.918533	0.129091	0.981281	0.20335	0.950232	0.205227	0.970006	0.182917	0.92034	0.0936642	0.948558	0.339824	0.954153	0.11779	0.934798	0.330426	0.943283	0.0698039	0.961631	0.354015	0.966319	0.111672	0.938184	0.333382	0.946025
0.155901	0.975658	0.241282	0.944581	0.218163	0.965501	0.22888	0.926321	0.150398	0.97651	0.245859	0.950673	0.218652	0.965424	0.228891	0.926827	0.180622	0.970234	0.226677	0.93084	0.238703	0.960168	0.215477	0.913268	0.150155	0.975248	0.241079	0.94786	0.236258	0.960576	0.216295	0.914413	0.0997572	0.938836	0.419832	0.958928	0.131896	0.918146	0.411247	0.949245	0.0848388	0.947967	0.43217	0.968718	0.127788	0.920696	0.412761	0.950321
0.160422	0.97491	0.190503	0.937425	0.222217	0.964897	0.17602	0.914575	0.155295	0.975749	0.19252	0.940884	0.220959	0.965085	0.176245	0.915313	0.173112	0.97691	0.185386	0.934036	0.239724	0.967699	0.172823	0.911808	0.163487	0.978226	0.188872	0.939402	0.23736	0.968008	0.171175	0.910101	0.124201	0.95517	0.259679	0.948158	0.164109	0.940226	0.247669	0.934849	0.104246	0.96243	0.270842	0.960465	0.159028	0.942067	0.248859	0.936719
0.151115	0.978024	0.174286	0.935618	0.211732	0.968943	0.161775	0.91391	0.141912	0.979372	0.178519	0.941547	0.204871	0.96994	0.161779	0.914659	0.170699	0.978311	0.160303	0.928004	0.233947	0.970012	0.149489	0.907408	0.149474	0.98102	0.168126	0.9404	0.225631	0.971072	0.149302	0.907811	0.126185	0.957278	0.237478	0.942736	0.169647	0.942084	0.224922	0.927532	0.104543	0.964619	0.249235	0.955369	0.159578	0.945517	0.226078	0.928923
0.173166	0.97679	0.182326	0.928165	0.22643	0.969363	0.169447	0.906241	0.15573	0.979131	0.18587	0.933229	0.237599	0.967852	0.16709	0.902147	0.192692	0.976436	0.170117	0.91871	0.241193	0.970227	0.160508	0.900025	0.156321	0.980893	0.179633	0.933667	0.25854	0.968085	0.156056	0.893018	0.137008	0.956785	0.237266	0.935986	0.16833	0.946442	0.2266	0.922132	0.107631	0.966064	0.251422	0.950518	0.176291	0.94391	0.223815	0.919142
0.156265	0.978535	0.179058	0.935978	0.218396	0.969726	0.165279	0.914523	0.142878	0.980365	0.185339	0.945507	0.202819	0.971886	0.169709	0.920127	0.175228	0.978564	0.171226	0.929273	0.239146	0.970475	0.15905	0.909123	0.152127	0.981382	0.180156	0.944235	0.223104	0.972456	0.163223	0.915101	0.124816	0.960283	0.247675	0.950129	0.167161	0.946347	0.233897	0.934662	0.106428	0.966113	0.258102	0.96116	0.155652	0.950042	0.239674	0.940653
0.171887	0.975083	0.208355	0.931963	0.233894	0.965772	0.194877	0.910252	0.147149	0.978694	0.215479	0.941967	0.223181	0.96734	0.196785	0.913844	0.187057	0.97549	0.202499	0.925967	0.249665	0.966976	0.190145	0.904726	0.14705	0.980756	0.213887	0.94223	0.232703	0.969219	0.193717	0.91098	0.13027	0.955546	0.255098	0.944518	0.168229	0.942095	0.242381	0.929442	0.102187	0.965167	0.268505	0.958296	0.16198	0.944245	0.246279	0.934418
0.149452	0.976974	0.195197	0.941942	0.205358	0.967987	0.182325	0.921082	0.147587	0.977266	0.196105	0.942719	0.211169	0.96708	0.179547	0.917426	0.160798	0.978661	0.189457	0.937182	0.21964	0.970506	0.177804	0.916314	0.152477	0.979769	0.192427	0.940564	0.225352	0.969738	0.174761	0.911754	0.125538	0.955318	0.253924	0.945903	0.163252	0.941257	0.243609	0.934001	0.106607	0.962069	0.265438	0.957455	0.165518	0.940441	0.241376	0.931359
0.15661	0.978628	0.204384	0.937351	0.216216	0.970206	0.190084	0.915062	0.138815	0.981055	0.210555	0.945003	0.204874	0.971769	0.193663	0.920534	0.169683	0.979128	0.192586	0.932286	0.227706	0.971715	0.181263	0.912849	0.138933	0.982909	0.204242	0.947292	0.21536	0.973249	0.184615	0.918483	0.127615	0.959637	0.26397	0.944105	0.167006	0.946698	0.251915	0.93032	0.100652	0.968171	0.279264	0.959545	0.156196	0.950149	0.25633	0.934978
0.165834	0.977128	0.175921	0.930949	0.206306	0.971292	0.16732	0.916036	0.134112	0.981512	0.185769	0.945215	0.215949	0.96995	0.164276	0.91146	0.184899	0.976861	0.165086	0.922402	0.227404	0.971286	0.156845	0.906814	0.139344	0.98257	0.178771	0.943352	0.235762	0.970231	0.15462	0.902806	0.132033	0.958161	0.237286	0.942082	0.160194	0.94882	0.229409	0.932839	0.0959481	0.969614	0.254933	0.96032	0.162532	0.948072	0.227767	0.93054
0.15885	0.980181	0.165587	0.935106	0.21408	0.973039	0.153407	0.912673	0.14163	0.982326	0.170849	0.942166	0.208674	0.973719	0.155364	0.916157	0.167616	0.980544	0.161084	0.930547	0.222924	0.97388	0.149987	0.909375	0.143062	0.983393	0.168724	0.942069	0.217929	0.974465	0.151309	0.911432	0.119167	0.966252	0.22331	0.949456	0.154698	0.955813	0.21183	0.934639	0.0988719	0.972	0.233204	0.959293	0.151231	0.956803	0.213551	0.936882
0.155055	0.979209	0.186599	0.937766	0.206757	0.972019	0.174344	0.91763	0.132049	0.982301	0.19254	0.946139	0.201111	0.972784	0.176369	0.920255	0.169031	0.980007	0.171688	0.932236	0.221261	0.973585	0.160306	0.911702	0.136918	0.983811	0.180225	0.944693	0.215435	0.974281	0.162427	0.915273	0.126833	0.961567	0.236777	0.943631	0.163724	0.949955	0.225417	0.92991	0.100926	0.969429	0.249876	0.957303	0.159159	0.951352	0.226641	0.931111
0.152379	0.976953	0.210812	0.942161	0.202699	0.968937	0.199112	0.923791	0.139085	0.978941	0.214553	0.947517	0.207032	0.968272	0.197346	0.921095	0.167245	0.977926	0.208525	0.93584	0.221905	0.970324	0.198026	0.917767	0.144268	0.980939	0.215409	0.946225	0.22023	0.970548	0.197466	0.915694	0.138882	0.951744	0.252683	0.944512	0.177435	0.937602	0.24062	0.930784	0.112921	0.960712	0.26642	0.957885	0.173791	0.938883	0.2425	0.932343
0.165004	0.978688	0.193487	0.934305	0.217361	0.971648	0.181042	0.914096	0.140333	0.981874	0.200136	0.943944	0.209836	0.97263	0.182673	0.91709	0.173675	0.979407	0.182753	0.930947	0.225872	0.972954	0.171463	0.911914	0.135848	0.983894	0.193643	0.946122	0.21548	0.974198	0.173716	0.915403	0.135929	0.960615	0.253434	0.939044	0.173764	0.949196	0.241682	0.924824	0.103534	0.970008	0.269592	0.955876	0.165343	0.951657	0.244711	0.927919
0.173387	0.980349	0.168282	0.93076	0.233388	0.973335	0.155654	0.908072	0.158018	0.982102	0.172352	0.938695	0.232876	0.973395	0.155776	0.909416	0.185893	0.980188	0.161269	0.92582	0.245221	0.973655	0.14932	0.903238	0.157566	0.983219	0.16896	0.939719	0.243287	0.973864	0.15055	0.906555	0.140622	0.964505	0.219475	0.94328	0.183866	0.953237	0.206024	0.926471	0.114079	0.971223	0.230226	0.95591	0.173967	0.955756	0.210229	0.931268
0.18712	0.980779	0.146258	0.920692	0.25498	0.97355	0.133395	0.893732	0.166243	0.982907	0.150864	0.928733	0.25022	0.974044	0.134507	0.895825	0.205353	0.978743	0.140346	0.911738	0.266379	0.972156	0.129407	0.887706	0.164139	0.982993	0.150346	0.929736	0.262912	0.972518	0.130372	0.889212	0.15568	0.964348	0.191291	0.928237	0.200511	0.953663	0.178951	0.910047	0.122702	0.971873	0.204374	0.944727	0.194577	0.955035	0.180112	0.91082
0.185381	0.975253	0.192664	0.93027	0.261004	0.964721	0.178585	0.907407	0.170066	0.977329	0.198031	0.938645	0.240561	0.967485	0.180491	0.909315	0.202331	0.973714	0.181218	0.921495	0.274061	0.963952	0.169088	0.900275	0.171037	0.977811	0.19197	0.937573	0.254108	0.966577	0.170915	0.902069	0.168237	0.950639	0.240354	0.931423	0.212148	0.937026	0.227314	0.914792	0.129565	0.962037	0.258089	0.950434	0.206768	0.938623	0.229702	0.917547
0.157609	0.978219	0.202952	0.934152	0.206225	0.971209	0.190866	0.915207	0.12654	0.982504	0.213552	0.947876	0.197315	0.972452	0.195375	0.920849	0.178048	0.977721	0.186606	0.925784	0.224875	0.971571	0.177208	0.909158	0.127603	0.984026	0.204177	0.949001	0.217926	0.972449	0.179913	0.913157	0.142634	0.953008	0.24335	0.932818	0.177625	0.940935	0.232907	0.920374	0.0962339	0.968288	0.268608	0.958657	0.166578	0.944608	0.238138	0.925937
0.162133	0.980181	0.175837	0.93436	0.221891	0.972626	0.16357	0.913769	0.14825	0.981877	0.179992	0.941835	0.218268	0.973072	0.162791	0.912783	0.182563	0.978574	0.16583	0.925085	0.242841	0.971236	0.154821	0.905349	0.151157	0.982258	0.175447	0.9413	0.233666	0.972322	0.155112	0.906084	0.135949	0.958028	0.233315	0.939	0.171985	0.946447	0.222194	0.925345	0.101895	0.968533	0.250082	0.956803	0.166141	0.948266	0.224611	0.928578
0.157438	0.979878	0.188967	0.934072	0.215343	0.972201	0.175114	0.910632	0.140636	0.982023	0.194686	0.941837	0.203865	0.973682	0.178906	0.917127	0.173953	0.979316	0.175932	0.924762	0.22963	0.972421	0.163896	0.902675	0.142337	0.983076	0.186733	0.940906	0.217297	0.973902	0.167534	0.909508	0.135185	0.958905	0.240303	0.936658	0.178801	0.945158	0.226079	0.919432	0.105174	0.96803	0.256668	0.954052	0.162072	0.950288	0.233219	0.927552
0.15017	0.976029	0.230217	0.943881	0.212392	0.965669	0.215995	0.924455	0.139909	0.977676	0.234015	0.948953	0.198699	0.967885	0.218966	0.926378	0.169985	0.976081	0.211166	0.935256	0.234204	0.96663	0.19856	0.915277	0.146902	0.97934	0.219666	0.946201	0.22501	0.967943	0.201091	0.917808	0.135114	0.948998	0.268206	0.945718	0.172144	0.934275	0.256459	0.933425	0.108489	0.959062	0.284472	0.960324	0.168721	0.935586	0.257653	0.934028
0.172876	0.981213	0.154258	0.928489	0.230505	0.974729	0.142995	0.906189	0.155804	0.983079	0.159228	0.937115	0.23121	0.974653	0.142817	0.905918	0.190468	0.979463	0.147686	0.919803	0.243962	0.973464	0.137634	0.899191	0.157558	0.983021	0.157262	0.936472	0.246959	0.973139	0.137206	0.898131	0.141229	0.960606	0.208296	0.938753	0.176236	0.95044	0.196951	0.923752	0.110913	0.969076	0.221674	0.953757	0.176	0.950507	0.19816	0.925112
0.147693	0.97676	0.194827	0.946321	0.212001	0.966257	0.181353	0.924854	0.151564	0.976174	0.193705	0.94408	0.213419	0.966033	0.178768	0.921133	0.173579	0.976533	0.186649	0.936098	0.245207	0.966468	0.173618	0.913141	0.166958	0.977452	0.188026	0.937439	0.245012	0.966495	0.170794	0.907982	0.122924	0.954054	0.267977	0.950623	0.169503	0.935948	0.254519	0.93596	0.111014	0.958539	0.276955	0.959491	0.164662	0.93778	0.255003	0.936241
0.153851	0.978331	0.171889	0.935997	0.217274	0.969127	0.158031	0.912462	0.146478	0.979383	0.175913	0.941356	0.208392	0.970388	0.159764	0.915189	0.16812	0.978786	0.162599	0.929996	0.232585	0.970388	0.150616	0.90774	0.151709	0.980869	0.16974	0.940912	0.222855	0.971625	0.151771	0.910126	0.11671	0.959849	0.249099	0.947908	0.157638	0.9453	0.236911	0.933906	0.0986108	0.966089	0.260551	0.959748	0.146593	0.949135	0.240175	0.937332
0.164322	0.978278	0.172831	0.932346	0.225476	0.969919	0.159146	0.909337	0.149052	0.980302	0.17867	0.941313	0.216651	0.971096	0.161686	0.913438	0.182632	0.977738	0.165921	0.92407	0.245843	0.969754	0.153019	0.901238	0.153674	0.981274	0.175567	0.939915	0.235148	0.971069	0.155862	0.906249	0.129214	0.957553	0.250662	0.947999	0.170305	0.94356	0.237419	0.933082	0.106034	0.965174	0.262776	0.960058	0.157389	0.94784	0.24302	0.938734
0.161964	0.977766	0.204133	0.938587	0.219147	0.969571	0.191968	0.91853	0.147594	0.979749	0.207854	0.943666	0.216685	0.969913	0.192286	0.918083	0.179764	0.976629	0.190326	0.930041	0.237418	0.968783	0.179205	0.9104	0.150088	0.980498	0.199393	0.94301	0.233576	0.969288	0.180033	0.910815	0.129884	0.955301	0.255355	0.948881	0.167044	0.941917	0.242266	0.934207	0.106416	0.963391	0.26608	0.958529	0.162612	0.943459	0.244484	0.936029
0.163548	0.979803	0.182033	0.929979	0.220825	0.972455	0.1687	0.907126	0.149154	0.981572	0.186029	0.935474	0.223752	0.97209	0.167865	0.905961	0.18606	0.977313	0.171856	0.9198	0.239519	0.970502	0.160752	0.899362	0.152064	0.981447	0.182394	0.935326	0.243042	0.970068	0.159637	0.89767	0.136137	0.95712	0.237484	0.933595	0.172211	0.94526	0.225794	0.918633	0.10392	0.967251	0.253653	0.950297	0.172151	0.94528	0.225046	0.917826
0.140472	0.977724	0.201103	0.944819	0.204751	0.967122	0.187055	0.924152	0.14767	0.976584	0.199644	0.944311	0.203414	0.967336	0.185584	0.921736	0.158037	0.979403	0.193408	0.938126	0.226964	0.97005	0.180697	0.917365	0.156756	0.979575	0.194324	0.941976	0.223159	0.970551	0.180421	0.916795	0.130055	0.953312	0.251292	0.942257	0.1721	0.937524	0.238205	0.927456	0.113726	0.959178	0.261007	0.953482	0.166547	0.939539	0.240247	0.929753
0.145018	0.979955	0.185653	0.944484	0.204821	0.971441	0.171997	0.922886	0.145938	0.979812	0.18503	0.943379	0.202682	0.97174	0.171017	0.921497	0.175349	0.979456	0.166571	0.931623	0.238322	0.971832	0.155224	0.911446	0.155885	0.981722	0.17343	0.941606	0.232021	0.972577	0.155151	0.911284	0.139382	0.958206	0.232264	0.941718	0.178922	0.945902	0.220258	0.927121	0.110574	0.966812	0.246167	0.956038	0.173257	0.947615	0.222148	0.929151
0.166578	0.973094	0.21436	0.937875	0.243201	0.960234	0.196304	0.9126	0.16956	0.9726	0.215637	0.940189	0.23446	0.961664	0.200066	0.917043	0.197878	0.972015	0.20679	0.927888	0.276515	0.960409	0.192096	0.905493	0.181086	0.974382	0.215773	0.941535	0.268162	0.961606	0.195887	0.910637	0.157849	0.944559	0.248192	0.934193	0.20372	0.92765	0.23278	0.916141	0.124518	0.956244	0.266475	0.952466	0.196338	0.930272	0.238942	0.923069
0.160486	0.976325	0.184461	0.934612	0.229511	0.965842	0.168645	0.909384	0.151336	0.977656	0.188003	0.939762	0.214165	0.968126	0.172331	0.915037	0.187628	0.976019	0.171449	0.923144	0.256249	0.966955	0.159305	0.901619	0.156857	0.979935	0.182114	0.940446	0.242008	0.968792	0.161987	0.906882	0.147189	0.952399	0.2371	0.936812	0.1892	0.938295	0.225284	0.922528	0.111182	0.964011	0.255549	0.955818	0.180656	0.941081	0.228556	0.926335
0.162879	0.976331	0.187923	0.93289	0.231592	0.966023	0.170834	0.905358	0.162067	0.976445	0.187511	0.932236	0.22979	0.966288	0.172406	0.90738	0.192325	0.975169	0.173418	0.919934	0.253754	0.966923	0.161424	0.897735	0.165532	0.978627	0.181724	0.932186	0.255736	0.966665	0.160849	0.896722	0.156876	0.951528	0.231795	0.93068	0.198589	0.938094	0.21897	0.91452	0.124791	0.961434	0.24735	0.946804	0.194745	0.939293	0.220305	0.91548
0.14538	0.977667	0.194704	0.941375	0.211412	0.967147	0.181084	0.919205	0.1544	0.976288	0.193136	0.940061	0.208979	0.967521	0.179349	0.918102	0.150966	0.979813	0.19443	0.939832	0.220888	0.970126	0.181113	0.916578	0.155406	0.979225	0.193443	0.939411	0.216226	0.970752	0.180848	0.917794	0.120874	0.956791	0.254626	0.946608	0.172494	0.937686	0.239659	0.929698	0.115007	0.958889	0.261173	0.954436	0.157596	0.943064	0.243246	0.933837
0.158543	0.978041	0.19632	0.934002	0.219123	0.969374	0.181994	0.910627	0.150471	0.979196	0.199375	0.937941	0.215767	0.969841	0.182624	0.912295	0.171718	0.978219	0.185008	0.928832	0.226074	0.971058	0.173758	0.909072	0.145478	0.981579	0.194502	0.941268	0.225836	0.971086	0.173694	0.909387	0.136979	0.955195	0.242507	0.9386	0.182528	0.939789	0.22842	0.922518	0.112181	0.963368	0.256887	0.953285	0.171687	0.943367	0.23234	0.926395
0.194964	0.973377	0.178105	0.927126	0.288732	0.96007	0.160636	0.896641	0.193634	0.973552	0.178224	0.928229	0.275716	0.961869	0.162618	0.900745	0.227089	0.970069	0.165382	0.914351	0.320301	0.957251	0.150416	0.885808	0.194695	0.974336	0.173445	0.927168	0.298252	0.960192	0.152903	0.891379	0.178468	0.94368	0.224037	0.926716	0.236717	0.924437	0.207008	0.90476	0.14584	0.95397	0.238521	0.943091	0.223992	0.928497	0.211015	0.910021
0.182291	0.982747	0.170934	0.923837	0.264247	0.974883	0.158538	0.894887	0.164587	0.984416	0.173826	0.927972	0.247342	0.97649	0.160159	0.901264	0.208311	0.980083	0.165534	0.913177	0.287366	0.972407	0.154526	0.886418	0.16429	0.984286	0.173326	0.928388	0.265442	0.974512	0.156446	0.893527	0.14831	0.966218	0.207939	0.932776	0.198238	0.954662	0.194582	0.912191	0.11533	0.973722	0.218638	0.94693	0.180735	0.958665	0.198702	0.918832
0.182211	0.975295	0.171678	0.925793	0.246783	0.966226	0.159131	0.904798	0.165454	0.977567	0.177975	0.936793	0.246548	0.966259	0.158677	0.904597	0.203541	0.974144	0.161944	0.916574	0.268083	0.965627	0.150546	0.895793	0.168172	0.978637	0.173494	0.936085	0.266085	0.965883	0.151136	0.897174	0.146681	0.952536	0.239735	0.938776	0.188701	0.938403	0.226702	0.92312	0.115981	0.962464	0.25439	0.954205	0.180063	0.941223	0.229877	0.926891
0.155364	0.975937	0.199249	0.939579	0.216821	0.966012	0.18429	0.916325	0.150958	0.976621	0.201471	0.942054	0.216725	0.966028	0.185132	0.917044	0.16341	0.977688	0.200086	0.937085	0.222367	0.969263	0.187674	0.91649	0.147079	0.979919	0.20645	0.945498	0.221402	0.969397	0.18931	0.91825	0.13204	0.952557	0.260626	0.94822	0.174817	0.936495	0.246597	0.933039	0.111494	0.959949	0.27218	0.959579	0.167583	0.939124	0.249847	0.935949
0.141693	0.981454	0.205248	0.939827	0.193544	0.974401	0.192126	0.919562	0.12884	0.983123	0.209969	0.946528	0.188435	0.975077	0.194587	0.923245	0.159858	0.980956	0.190284	0.932423	0.214718	0.974149	0.17814	0.912571	0.132266	0.98423	0.200788	0.946255	0.204205	0.975415	0.182055	0.918082	0.126215	0.964037	0.26946	0.942091	0.166102	0.952197	0.257405	0.927601	0.0986531	0.971874	0.285913	0.958904	0.153035	0.955958	0.263591	0.934293
0.161262	0.980153	0.187166	0.934053	0.212964	0.973525	0.175084	0.913771	0.137431	0.983093	0.194292	0.943553	0.209764	0.973925	0.175903	0.915321	0.183781	0.979054	0.170596	0.92112	0.236029	0.972829	0.159935	0.901363	0.142836	0.983728	0.183814	0.941086	0.230716	0.973443	0.161546	0.904243	0.145589	0.96263	0.230869	0.933891	0.184615	0.952168	0.219623	0.919286	0.110677	0.971605	0.248583	0.953589	0.177248	0.95408	0.222545	0.922687
0.161693	0.97955	0.177631	0.931399	0.219736	0.971944	0.164467	0.908836	0.145478	0.981596	0.182711	0.939339	0.214071	0.972667	0.165689	0.911213	0.188258	0.978189	0.163665	0.919705	0.242745	0.97161	0.152836	0.899107	0.150078	0.982608	0.175085	0.938198	0.240895	0.971826	0.152892	0.899779	0.142602	0.962003	0.2263	0.937508	0.18453	0.950392	0.214336	0.922527	0.112242	0.970083	0.241473	0.954521	0.176841	0.952459	0.216949	0.925401
0.170198	0.981851	0.15654	0.929229	0.236864	0.974489	0.143045	0.902845	0.161887	0.982734	0.158497	0.932901	0.234597	0.974733	0.14373	0.903789	0.192629	0.98005	0.148074	0.919456	0.253546	0.973479	0.136688	0.895652	0.164258	0.982986	0.155615	0.932552	0.253546	0.973479	0.137212	0.896451	0.161873	0.964405	0.200359	0.931214	0.205592	0.954349	0.188564	0.913745	0.128411	0.971753	0.213312	0.94757	0.205069	0.954466	0.189728	0.915296
0.145573	0.978973	0.210153	0.94476	0.203141	0.970313	0.197082	0.923653	0.148685	0.978517	0.209452	0.943594	0.213171	0.968847	0.194799	0.920027	0.159406	0.979075	0.19581	0.938867	0.216768	0.971211	0.184777	0.919242	0.14959	0.980365	0.200025	0.943925	0.223354	0.970337	0.182864	0.916278	0.136469	0.95272	0.242649	0.941558	0.170618	0.940281	0.232184	0.92901	0.109904	0.961917	0.257272	0.956315	0.177001	0.938047	0.230647	0.92744
0.149383	0.979338	0.206934	0.93937	0.197873	0.972357	0.195505	0.921319	0.128445	0.982227	0.214737	0.949241	0.195392	0.972704	0.195251	0.921565	0.170153	0.97825	0.194282	0.929722	0.217723	0.97189	0.184245	0.91261	0.130531	0.983309	0.208311	0.948535	0.213174	0.972477	0.184906	0.914146	0.124912	0.956176	0.263142	0.94342	0.158736	0.943799	0.252298	0.931384	0.0906634	0.968185	0.283377	0.962464	0.149343	0.947125	0.255817	0.934702
0.143889	0.980188	0.190877	0.943772	0.205783	0.971369	0.17753	0.923808	0.142593	0.980347	0.193028	0.947307	0.205725	0.971377	0.177195	0.922857	0.164875	0.978913	0.181159	0.933909	0.226707	0.9707	0.169625	0.915548	0.148201	0.981027	0.189198	0.945946	0.224615	0.97097	0.170069	0.915557	0.117239	0.960095	0.266398	0.954541	0.154868	0.946753	0.253968	0.941004	0.102992	0.964901	0.275361	0.962582	0.154752	0.946794	0.255645	0.942661
0.164456	0.97318	0.238308	0.938662	0.220814	0.963541	0.226018	0.921507	0.147907	0.975896	0.244764	0.947772	0.2179	0.964022	0.225304	0.919924	0.181818	0.972335	0.22129	0.929889	0.237617	0.963395	0.211578	0.914955	0.149161	0.97732	0.23482	0.947262	0.233246	0.964069	0.210711	0.912587	0.130697	0.946699	0.288686	0.950149	0.159868	0.934073	0.279527	0.940721	0.0993441	0.959507	0.305732	0.965246	0.16385	0.932431	0.277546	0.938925
0.150422	0.980129	0.17635	0.935679	0.208761	0.97216	0.162916	0.91384	0.138462	0.981717	0.18002	0.941459	0.198549	0.973519	0.165213	0.916861	0.172844	0.97727	0.16799	0.926131	0.228978	0.969606	0.155914	0.905416	0.141729	0.981373	0.178	0.941164	0.216854	0.971213	0.158521	0.909092	0.127138	0.95541	0.245262	0.941737	0.164686	0.94174	0.231889	0.926257	0.0976537	0.965772	0.259354	0.95648	0.153757	0.945604	0.237026	0.931642
0.151017	0.975192	0.204295	0.940423	0.222661	0.962995	0.186907	0.914382	0.164914	0.972909	0.200231	0.935688	0.219165	0.963565	0.186467	0.914289	0.159571	0.977921	0.203995	0.938301	0.23462	0.967151	0.18817	0.912651	0.167379	0.976841	0.20153	0.935629	0.229553	0.967849	0.188188	0.912182	0.111312	0.957479	0.273037	0.951188	0.159471	0.938404	0.25787	0.935061	0.108014	0.958722	0.277629	0.957195	0.151769	0.941367	0.260712	0.938372
0.1568	0.976151	0.188372	0.936063	0.215984	0.966829	0.174353	0.913555	0.148227	0.977468	0.190654	0.93958	0.212871	0.967301	0.173649	0.913057	0.180601	0.976148	0.173203	0.924332	0.240956	0.967863	0.160827	0.902107	0.154421	0.979619	0.181769	0.936799	0.237171	0.968363	0.160649	0.901868	0.129933	0.953695	0.254618	0.942603	0.170895	0.93853	0.242043	0.928351	0.103109	0.963269	0.268749	0.956704	0.159294	0.942699	0.244507	0.930325
0.148161	0.978606	0.182942	0.934862	0.196555	0.971364	0.171816	0.917028	0.127437	0.981615	0.19082	0.946091	0.194832	0.971615	0.171911	0.917013	0.170492	0.977845	0.173826	0.926481	0.221146	0.971002	0.16348	0.908316	0.13689	0.982224	0.185381	0.943489	0.215147	0.971788	0.164925	0.909709	0.112125	0.961189	0.253442	0.947127	0.145322	0.94928	0.242142	0.934744	0.0861692	0.970201	0.26747	0.961406	0.135818	0.952597	0.245954	0.937991
0.156368	0.978372	0.20146	0.937291	0.208185	0.970918	0.18963	0.918149	0.132802	0.981632	0.20864	0.947076	0.199988	0.972064	0.190839	0.920277	0.173145	0.977566	0.189993	0.929313	0.222084	0.970937	0.180335	0.912054	0.134928	0.982518	0.202914	0.947034	0.214837	0.971886	0.181219	0.914231	0.118738	0.959722	0.270325	0.945751	0.150214	0.948577	0.260071	0.933961	0.0918033	0.96887	0.285635	0.960794	0.147244	0.949594	0.261848	0.936277
0.158086	0.97942	0.169228	0.933742	0.213781	0.971918	0.156791	0.912665	0.144393	0.981209	0.174195	0.941902	0.211048	0.972277	0.157296	0.913226	0.174804	0.978199	0.162308	0.926929	0.229433	0.971128	0.151034	0.906767	0.146195	0.981774	0.171761	0.942446	0.223077	0.971928	0.152789	0.909301	0.127249	0.95845	0.236241	0.94394	0.159756	0.947401	0.225817	0.931324	0.0979263	0.968037	0.250866	0.959224	0.156014	0.948633	0.227662	0.933123

## Sheet: AL-CF
0.478074	0.492499	0.346603	0.281487	0.291168	0.204761	0.131357	0.134448	0.0935605
0.487593	0.504938	0.324609	0.277109	0.287895	0.185453	0.134497	0.138729	0.0881734
0.410756	0.457627	0.292344	0.233807	0.261834	0.167592	0.112447	0.124571	0.0789024
0.524643	0.531056	0.352199	0.291417	0.295693	0.194602	0.140894	0.141943	0.0936182
0.4474	0.488788	0.35531	0.247702	0.271801	0.197136	0.122311	0.133438	0.0965524
0.46895	0.477398	0.306901	0.270017	0.275795	0.177407	0.128529	0.129978	0.0827588
0.423981	0.460298	0.281794	0.24354	0.265102	0.161164	0.116563	0.126336	0.0774199
0.390887	0.434523	0.303985	0.241963	0.269185	0.188289	0.108085	0.119995	0.0835243
0.4371	0.461815	0.296489	0.251117	0.266499	0.170816	0.118793	0.12483	0.0798414
0.423176	0.459179	0.308641	0.242413	0.263981	0.17872	0.116781	0.126263	0.0835333
0.47126	0.490956	0.313387	0.265013	0.277296	0.177643	0.129453	0.13414	0.0846058
0.378683	0.400191	0.245497	0.226033	0.239901	0.148251	0.106017	0.111302	0.0672617
0.324816	0.349827	0.227174	0.21934	0.237184	0.155157	0.0905149	0.0966839	0.0617285
0.430982	0.453088	0.287113	0.25022	0.264116	0.166593	0.118387	0.12388	0.0785409
0.434189	0.452269	0.28205	0.246654	0.257798	0.160719	0.119232	0.123631	0.0766488
0.464626	0.480496	0.328628	0.258194	0.268313	0.182782	0.124162	0.127556	0.0867852
0.428298	0.432444	0.270643	0.255567	0.259227	0.162725	0.119144	0.119567	0.0743319
0.419172	0.452646	0.297243	0.240269	0.26085	0.172129	0.114678	0.123172	0.0801803
0.37403	0.370219	0.181677	0.228061	0.226407	0.111937	0.107607	0.10592	0.051261
0.349887	0.347066	0.176541	0.224835	0.223574	0.114998	0.102187	0.100842	0.0501404
0.503678	0.522704	0.376401	0.286836	0.298852	0.215844	0.135281	0.139767	0.09974
0.482077	0.507426	0.317351	0.2755	0.290647	0.180636	0.130672	0.137144	0.0854883
0.376288	0.41295	0.273301	0.218709	0.24123	0.160707	0.104624	0.114226	0.074918
0.453454	0.469742	0.326242	0.269269	0.280014	0.194709	0.125755	0.129453	0.0891697
0.394454	0.419765	0.272452	0.221516	0.235968	0.152458	0.11	0.116776	0.0757104
0.394862	0.421734	0.269925	0.228041	0.243626	0.154453	0.108508	0.115449	0.0738317
0.463	0.485319	0.317241	0.260316	0.273094	0.17531	0.12873	0.134693	0.0885919
0.483858	0.499956	0.323118	0.27268	0.281825	0.179981	0.132813	0.136934	0.0885109
0.500489	0.556707	0.472186	0.117554	0.129388	0.106901	0.0873818	0.0969618	0.0813473
0.457864	0.491244	0.30562	0.246276	0.264215	0.162235	0.1238	0.132845	0.0828834
0.475921	0.482371	0.303362	0.258397	0.261952	0.162628	0.12809	0.129554	0.0816472
0.460838	0.475	0.302305	0.269585	0.278005	0.174513	0.122439	0.125815	0.0810081
0.504294	0.519621	0.354252	0.277488	0.285941	0.192071	0.138045	0.141952	0.0967839
0.466237	0.493832	0.316181	0.262467	0.278071	0.175853	0.126822	0.13411	0.0859346
0.446293	0.484368	0.332248	0.257786	0.280018	0.190319	0.119293	0.129025	0.0887945
0.43079	0.468296	0.316847	0.251556	0.273841	0.183301	0.11608	0.12565	0.0852147
0.497187	0.507491	0.345958	0.297442	0.304005	0.204537	0.131671	0.133978	0.0916429
0.497137	0.509452	0.341936	0.284943	0.292037	0.193101	0.129819	0.132657	0.0891879
0.507008	0.517731	0.354728	0.281869	0.287878	0.194177	0.138029	0.140617	0.0962693
0.498647	0.514219	0.346249	0.275348	0.283693	0.18813	0.136167	0.140342	0.0950136
0.473624	0.488181	0.297225	0.266086	0.273695	0.163816	0.131653	0.135507	0.0824481
0.466135	0.493705	0.313732	0.257463	0.272488	0.170518	0.127259	0.134679	0.0859708
0.458261	0.475608	0.297901	0.256712	0.266084	0.164134	0.12562	0.130318	0.0817924
0.468949	0.48818	0.303867	0.253854	0.264377	0.16249	0.128282	0.133204	0.0827256
0.454409	0.483458	0.3162	0.262695	0.279944	0.181745	0.122653	0.12989	0.0850558
0.503435	0.51956	0.340576	0.284165	0.292805	0.189496	0.134765	0.138622	0.0906722
0.459335	0.47192	0.291996	0.252633	0.259511	0.159086	0.127519	0.130875	0.0810148
0.470538	0.498536	0.313054	0.254846	0.270053	0.167432	0.128866	0.136371	0.085703
0.435245	0.457767	0.30831	0.275438	0.289839	0.193252	0.124237	0.130259	0.0877743
0.468883	0.483853	0.309371	0.26457	0.272893	0.171781	0.129934	0.133965	0.0861768
0.48585	0.508838	0.3545	0.270567	0.283896	0.19528	0.131486	0.137291	0.0954018
0.465265	0.492532	0.316019	0.262767	0.278502	0.17671	0.126238	0.133235	0.0854778
0.461603	0.47631	0.290239	0.256283	0.263921	0.158491	0.12737	0.131421	0.0803714
0.46516	0.490006	0.311847	0.256233	0.270242	0.16993	0.128488	0.135061	0.0860383
0.458762	0.480821	0.300639	0.250989	0.263423	0.163128	0.125643	0.131324	0.0821391
0.463687	0.481511	0.303366	0.258824	0.268465	0.166856	0.127693	0.132555	0.0838498
0.469721	0.492857	0.322218	0.262437	0.275157	0.17683	0.127467	0.133469	0.087398
0.458816	0.488323	0.336718	0.265625	0.283147	0.194687	0.124157	0.13163	0.0898293
0.475095	0.497572	0.307782	0.279181	0.292693	0.178908	0.127307	0.132697	0.0822391
0.45024	0.481412	0.298673	0.254989	0.272722	0.166999	0.121641	0.12961	0.0805756
0.43592	0.46498	0.303514	0.244887	0.261843	0.169241	0.119064	0.126603	0.0824339
0.43638	0.467954	0.299783	0.24399	0.261677	0.166371	0.11831	0.126536	0.0806822
0.466585	0.493265	0.305237	0.264092	0.27958	0.170503	0.128161	0.135013	0.0835943
0.474222	0.49618	0.317537	0.266043	0.278281	0.176419	0.129906	0.13562	0.0866824
0.434024	0.449269	0.299475	0.295285	0.305314	0.199903	0.118369	0.122346	0.0823443
0.276188	0.290765	0.208098	0.246145	0.258616	0.181504	0.045344	0.0504627	0.0496202
0.444956	0.46268	0.287428	0.251409	0.261511	0.161033	0.123602	0.128318	0.0797255
0.446691	0.47595	0.312319	0.248611	0.264983	0.172192	0.124121	0.131987	0.0865349
0.471462	0.486262	0.313858	0.26669	0.274747	0.175035	0.126653	0.130303	0.0842465
0.47481	0.499622	0.318936	0.248476	0.261083	0.163618	0.126224	0.132775	0.0851327
0.398628	0.399772	0.209202	0.228027	0.229052	0.120475	0.112838	0.1128	0.0583629
0.391641	0.401536	0.224842	0.235222	0.241444	0.135254	0.112885	0.11538	0.0641829
0.42637	0.455859	0.292809	0.235481	0.253138	0.161263	0.116229	0.123876	0.0795385
0.455362	0.483575	0.310602	0.25479	0.271543	0.173086	0.120652	0.127678	0.0821336
0.463736	0.476792	0.309182	0.264889	0.272719	0.175591	0.127931	0.13126	0.0849218
0.452929	0.474852	0.306944	0.257827	0.270516	0.173289	0.126646	0.132649	0.0859676
0.45505	0.473734	0.306495	0.261045	0.272125	0.174881	0.124233	0.128942	0.0834963
0.433481	0.462132	0.297405	0.237903	0.255204	0.162067	0.11758	0.124796	0.0808529
0.454508	0.478156	0.307059	0.257317	0.271221	0.173076	0.125465	0.131668	0.0843775
0.463818	0.490399	0.313009	0.249586	0.26458	0.167774	0.125249	0.13209	0.0839234
0.461973	0.482851	0.313878	0.26007	0.272594	0.176007	0.126761	0.132029	0.0856599
0.47913	0.495964	0.322944	0.275852	0.285912	0.184906	0.129566	0.133747	0.0870554
0.428745	0.455994	0.292894	0.251853	0.268909	0.170884	0.118304	0.125371	0.0808984
0.451446	0.478111	0.30541	0.251057	0.266804	0.168872	0.122508	0.12931	0.0829898
0.44735	0.47351	0.303348	0.251552	0.266807	0.169528	0.12506	0.132057	0.0846555
0.427832	0.45142	0.289863	0.246039	0.260484	0.165662	0.117085	0.123153	0.0794081
0.454116	0.477909	0.306576	0.257127	0.271145	0.172291	0.122734	0.128731	0.0827821
0.42642	0.451967	0.284886	0.244525	0.26023	0.163051	0.118623	0.125342	0.0790268
0.455736	0.475881	0.302983	0.257359	0.269326	0.169709	0.122968	0.128022	0.0820166
0.46323	0.474732	0.300974	0.261242	0.268138	0.168988	0.128121	0.131005	0.0828865
0.455547	0.45837	0.292211	0.257346	0.259597	0.163765	0.124812	0.125139	0.0799147
0.478084	0.470625	0.296846	0.276014	0.271883	0.169887	0.130162	0.127707	0.0806751
0.435979	0.459407	0.295056	0.259801	0.274612	0.17501	0.121038	0.127228	0.0817527
0.473285	0.491109	0.323938	0.26753	0.278119	0.182183	0.131777	0.136522	0.090008
0.486019	0.498113	0.330932	0.270896	0.278364	0.183395	0.131624	0.134404	0.089454
0.46665	0.472224	0.321553	0.266895	0.271005	0.183033	0.128264	0.129299	0.0881145
0.504374	0.503604	0.341823	0.288457	0.288544	0.195021	0.136184	0.135478	0.091462
0.415941	0.449912	0.29356	0.236787	0.25765	0.166544	0.114481	0.123202	0.0805663
0.445053	0.480542	0.314104	0.244234	0.264198	0.171066	0.122842	0.132434	0.0866508
0.43274	0.468171	0.314191	0.251193	0.272491	0.181807	0.118304	0.12766	0.0857874
0.428843	0.463267	0.31492	0.246902	0.266778	0.179655	0.119075	0.128473	0.0875569
0.425481	0.460808	0.317248	0.246798	0.267804	0.183538	0.116227	0.12556	0.0863903
0.426424	0.455809	0.291741	0.250467	0.268688	0.170414	0.118117	0.125818	0.0808371
0.453687	0.480413	0.306838	0.259724	0.275585	0.174582	0.125541	0.132516	0.084543
0.457055	0.480086	0.305636	0.258498	0.272388	0.17185	0.123115	0.128747	0.0823919
0.471244	0.48906	0.310729	0.264737	0.275107	0.172588	0.12964	0.134341	0.0857002
0.476716	0.490221	0.308738	0.273568	0.281738	0.175958	0.127053	0.130355	0.082232
0.433118	0.465507	0.302258	0.239772	0.259245	0.166876	0.119212	0.127718	0.0828059
0.465722	0.493172	0.328109	0.267296	0.28404	0.187508	0.124487	0.131132	0.0870986
0.474749	0.494842	0.338588	0.267535	0.279264	0.189574	0.131104	0.136395	0.0932954
0.475663	0.490125	0.339941	0.277364	0.286128	0.197224	0.129706	0.133185	0.0923487
0.477657	0.483703	0.339648	0.282262	0.286348	0.199514	0.131044	0.132378	0.0928784
0.437524	0.464642	0.295947	0.251888	0.268717	0.169303	0.119008	0.125883	0.0804725
0.466625	0.485615	0.314825	0.265491	0.276874	0.177766	0.126579	0.131333	0.085404
0.465895	0.489851	0.315501	0.264344	0.278674	0.177857	0.124558	0.130441	0.0843317
0.451064	0.470183	0.303922	0.253005	0.264544	0.168839	0.124695	0.129638	0.0844077
0.468457	0.493552	0.316194	0.261537	0.275845	0.174996	0.129092	0.135794	0.0871356
0.433725	0.460534	0.293648	0.252713	0.269689	0.169604	0.117751	0.124459	0.0801758
0.462134	0.480188	0.304138	0.262525	0.273693	0.171773	0.125158	0.129461	0.082397
0.436647	0.446228	0.279913	0.24988	0.255896	0.158737	0.122734	0.125119	0.0789506
0.467903	0.47286	0.298246	0.26517	0.26812	0.167174	0.127161	0.12836	0.0813606
0.457195	0.478918	0.305769	0.258536	0.270976	0.171347	0.126893	0.132732	0.0850047
0.434021	0.467282	0.300247	0.246584	0.267194	0.169885	0.116878	0.125104	0.0806562
0.46776	0.491882	0.318999	0.262399	0.276948	0.178925	0.126695	0.132617	0.085824
0.453509	0.470925	0.308808	0.253416	0.264215	0.172396	0.123926	0.128087	0.0837623
0.485023	0.496401	0.327883	0.273719	0.280705	0.184349	0.130846	0.133408	0.0876664
0.458391	0.48761	0.315124	0.257904	0.275203	0.17696	0.126434	0.134058	0.0862975
0.433493	0.471477	0.301207	0.250712	0.27407	0.173206	0.119228	0.129178	0.0826249
0.44406	0.478534	0.308123	0.24712	0.266952	0.170902	0.123675	0.132942	0.0853723
0.436863	0.469521	0.306787	0.245526	0.264817	0.172118	0.118973	0.127275	0.0831514
0.415724	0.443708	0.292093	0.234391	0.251224	0.164502	0.115691	0.122952	0.080926
0.428498	0.455855	0.299682	0.244249	0.260748	0.171061	0.116109	0.123004	0.0804442
0.409813	0.439624	0.283834	0.243108	0.262387	0.169108	0.114621	0.122375	0.0785512
0.43666	0.463855	0.303685	0.257361	0.274329	0.17834	0.119645	0.126633	0.0830915
0.453344	0.474544	0.315245	0.254228	0.266884	0.176721	0.123637	0.129134	0.0854945
0.471516	0.487234	0.333555	0.266589	0.275988	0.188273	0.128705	0.132581	0.0902857
0.493362	0.503845	0.349102	0.269238	0.275505	0.190263	0.126919	0.129138	0.0887406
0.407606	0.435355	0.27613	0.241815	0.259664	0.163542	0.112749	0.119878	0.0759421
0.451607	0.476947	0.304281	0.254188	0.269423	0.170458	0.122073	0.128369	0.0819858
0.445355	0.462921	0.295857	0.248811	0.259205	0.163994	0.121764	0.126184	0.0808782
0.440436	0.452432	0.292188	0.254765	0.262154	0.168274	0.122763	0.1258	0.0811809
0.450069	0.455964	0.287717	0.260378	0.264022	0.165233	0.122142	0.123446	0.0780864
0.442273	0.46894	0.30046	0.246997	0.262923	0.166661	0.12161	0.12852	0.0824816
0.461033	0.480491	0.315055	0.261028	0.272913	0.177322	0.128269	0.133191	0.087441
0.494497	0.506334	0.330416	0.277603	0.284734	0.183894	0.133443	0.136205	0.0890801
0.476037	0.477372	0.315581	0.268424	0.269728	0.176139	0.130807	0.130753	0.0869111
0.524258	0.513498	0.33749	0.296457	0.290787	0.190214	0.141106	0.137593	0.0899379
0.434658	0.459946	0.302043	0.263796	0.280157	0.183151	0.120496	0.126899	0.0834493
0.424278	0.453027	0.291271	0.247763	0.265777	0.169013	0.116083	0.123332	0.0797933
0.456474	0.479199	0.317908	0.261457	0.274814	0.180603	0.124645	0.130535	0.0867971
0.450716	0.479675	0.314467	0.257202	0.273935	0.178035	0.124652	0.132367	0.0868043
0.461748	0.481667	0.328006	0.26327	0.274816	0.184971	0.127707	0.132986	0.0909808
0.419445	0.447265	0.293008	0.251391	0.269196	0.175033	0.116427	0.123575	0.081152
0.45067	0.478297	0.321098	0.258304	0.274491	0.183841	0.124592	0.132087	0.0881499
0.469363	0.490394	0.351278	0.265464	0.277861	0.197894	0.12895	0.134368	0.0960144
0.450385	0.473816	0.327623	0.257935	0.271662	0.18721	0.123465	0.129626	0.0893153
0.45173	0.476302	0.326724	0.263836	0.278523	0.189892	0.12295	0.129386	0.0889501
0.436562	0.455949	0.295004	0.251065	0.262694	0.169496	0.119045	0.12395	0.0797977
0.430466	0.460644	0.294861	0.241363	0.259761	0.165034	0.116338	0.123866	0.0793529
0.423274	0.446886	0.285879	0.251721	0.266071	0.169491	0.119047	0.125487	0.0801425
0.415726	0.435929	0.284232	0.238449	0.250858	0.162303	0.117121	0.122448	0.0797994
0.440599	0.468523	0.299964	0.255821	0.2727	0.173754	0.120399	0.127755	0.0817115
0.446764	0.478542	0.306604	0.25087	0.270306	0.171027	0.118993	0.1269	0.0816414
0.4699	0.496991	0.316858	0.262161	0.278189	0.175691	0.128292	0.135235	0.0861968
0.469495	0.491471	0.311806	0.262849	0.275967	0.173401	0.126638	0.13212	0.0841635
0.455307	0.470683	0.295584	0.253827	0.26339	0.163611	0.12506	0.128837	0.0812157
0.490738	0.50205	0.31402	0.278757	0.285416	0.17677	0.132067	0.134787	0.0843017
0.426609	0.457411	0.293281	0.243254	0.26209	0.16654	0.115768	0.123681	0.0795595
0.45165	0.480802	0.305222	0.257667	0.275459	0.173963	0.12282	0.130204	0.0826766
0.453092	0.477089	0.299872	0.25511	0.269127	0.167807	0.126011	0.132446	0.0832271
0.447585	0.468168	0.292236	0.256732	0.268928	0.166601	0.122124	0.127463	0.0796599
0.46109	0.477499	0.296215	0.262996	0.272634	0.167371	0.126818	0.131068	0.081472
0.435691	0.463028	0.297025	0.245994	0.262947	0.167069	0.117213	0.123888	0.0795549
0.469526	0.489912	0.317152	0.259405	0.27108	0.174007	0.12762	0.132813	0.0858312
0.47306	0.486195	0.315031	0.271041	0.279126	0.179341	0.128174	0.131324	0.0850977
0.497423	0.491703	0.317495	0.28388	0.280864	0.179661	0.134675	0.132704	0.0857532
0.467622	0.470788	0.306879	0.257955	0.260303	0.167736	0.128403	0.128939	0.0844229
0.423823	0.459113	0.291611	0.252114	0.274687	0.172636	0.116767	0.125859	0.0801416
0.470642	0.501553	0.326064	0.264471	0.282721	0.182839	0.127856	0.135702	0.0879922
0.461251	0.495233	0.317399	0.259047	0.278772	0.177523	0.127173	0.136149	0.0868594
0.454265	0.480189	0.3091	0.24886	0.264213	0.168095	0.123894	0.130547	0.084359
0.472337	0.496991	0.319168	0.264385	0.278782	0.177869	0.128033	0.134307	0.0859732
0.415023	0.444392	0.277511	0.235574	0.253385	0.157174	0.11414	0.121823	0.0761632
0.404287	0.430489	0.264987	0.246212	0.262878	0.161123	0.113595	0.120478	0.0742535
0.4012	0.423264	0.256034	0.233777	0.247326	0.149375	0.111767	0.117423	0.0708823
0.366161	0.380224	0.232642	0.222096	0.231371	0.140688	0.10431	0.107773	0.0661553
0.391116	0.401148	0.239093	0.231911	0.238117	0.141267	0.11053	0.113114	0.0674567
0.429928	0.464484	0.299744	0.241703	0.262591	0.167813	0.117082	0.125914	0.0813226
0.462769	0.483888	0.324524	0.258698	0.271464	0.181368	0.12565	0.130815	0.0874843
0.4615	0.489515	0.322123	0.253711	0.269801	0.175935	0.126135	0.133432	0.0877578
0.488776	0.496459	0.340334	0.274904	0.280069	0.191245	0.132261	0.13368	0.0912598
0.46127	0.475154	0.322324	0.243997	0.252878	0.171098	0.124679	0.128138	0.0867985

## Sheet: AL-TF
0.178536	0.978974	0.17518	0.929338	0.271265	0.967741	0.156619	0.896838	0.203145	0.976105	0.168345	0.92059	0.273152	0.967512	0.155227	0.894388	0.219619	0.975968	0.158458	0.913638	0.328815	0.96367	0.140999	0.87883	0.231736	0.974678	0.156219	0.911294	0.326233	0.963949	0.140501	0.878043	0.184898	0.957001	0.19724	0.920296	0.259943	0.939014	0.178151	0.89131	0.178399	0.958578	0.200749	0.925564	0.255921	0.939946	0.179245	0.893652
0.157697	0.980795	0.183604	0.936526	0.239374	0.970554	0.16566	0.907549	0.177919	0.978325	0.178082	0.928996	0.240614	0.970401	0.163888	0.904928	0.209048	0.976841	0.159274	0.91286	0.292246	0.9673	0.144608	0.884404	0.19866	0.977984	0.163111	0.919798	0.292187	0.967307	0.143677	0.883213	0.188014	0.946013	0.211416	0.917665	0.24534	0.928902	0.19561	0.895761	0.154768	0.955537	0.225313	0.93425	0.236597	0.931436	0.197818	0.898754
0.144309	0.974709	0.204375	0.940696	0.211095	0.962657	0.185967	0.914308	0.156902	0.972483	0.199657	0.935562	0.210505	0.962762	0.185039	0.913951	0.205065	0.972009	0.165873	0.914365	0.280781	0.961318	0.151246	0.888461	0.186079	0.974586	0.172735	0.926165	0.272864	0.962408	0.152709	0.891326	0.175451	0.936166	0.233788	0.924193	0.22043	0.919114	0.220058	0.907172	0.13751	0.949931	0.252436	0.944144	0.216354	0.92061	0.221593	0.909557
0.14122	0.984752	0.168724	0.941284	0.208138	0.977313	0.154438	0.91411	0.157155	0.983033	0.163725	0.933633	0.217315	0.976313	0.151303	0.911095	0.180741	0.981158	0.150948	0.92299	0.251945	0.973488	0.137952	0.895815	0.174111	0.981851	0.152085	0.925187	0.253371	0.973339	0.13644	0.894676	0.165854	0.956921	0.202721	0.925658	0.218206	0.942815	0.187955	0.905074	0.137658	0.96424	0.214648	0.939718	0.208643	0.945325	0.190133	0.90839
0.14961	0.977161	0.204928	0.939411	0.219903	0.966032	0.187834	0.913497	0.167024	0.974565	0.19676	0.931028	0.232651	0.964063	0.181419	0.905178	0.179879	0.977103	0.183634	0.926599	0.252853	0.967441	0.170609	0.904655	0.177638	0.977451	0.183256	0.928565	0.2619	0.966276	0.165292	0.896906	0.170027	0.957667	0.21764	0.92642	0.227768	0.942677	0.201165	0.90421	0.157991	0.960767	0.221325	0.932571	0.231263	0.941799	0.198487	0.900886
0.142175	0.98173	0.18923	0.941511	0.21233	0.972448	0.1735	0.916948	0.152405	0.980413	0.187021	0.940201	0.208224	0.97298	0.17411	0.918473	0.184152	0.977382	0.170016	0.923795	0.259548	0.967811	0.155761	0.898827	0.171681	0.978909	0.175206	0.932822	0.245298	0.969578	0.158429	0.903846	0.151183	0.951788	0.223469	0.930727	0.196872	0.936671	0.208937	0.912666	0.124062	0.960427	0.237761	0.947329	0.190774	0.938631	0.212792	0.917648
0.151603	0.975527	0.207952	0.940598	0.23298	0.96191	0.186876	0.909717	0.180287	0.970866	0.197731	0.928547	0.240899	0.960615	0.184364	0.906374	0.190155	0.974677	0.179853	0.925713	0.283063	0.961826	0.162399	0.897282	0.205247	0.972643	0.177785	0.923575	0.287176	0.961271	0.160507	0.893061	0.149663	0.940275	0.25721	0.934155	0.207374	0.916268	0.238012	0.912699	0.141085	0.943646	0.264902	0.942457	0.199661	0.919382	0.241666	0.916281
0.139508	0.977158	0.20286	0.947112	0.217903	0.964188	0.185815	0.919755	0.16445	0.97314	0.195559	0.935331	0.231122	0.96202	0.181161	0.912791	0.18548	0.975949	0.177213	0.933059	0.286306	0.962732	0.161377	0.904041	0.202713	0.973779	0.175478	0.928624	0.293703	0.961774	0.158471	0.899141	0.16953	0.951919	0.219275	0.932508	0.255934	0.927095	0.201202	0.907495	0.175248	0.95039	0.223527	0.936819	0.254518	0.927505	0.201036	0.907642
0.160111	0.976167	0.185854	0.939086	0.248178	0.962647	0.165451	0.906173	0.18648	0.972278	0.176751	0.925918	0.246711	0.962869	0.164339	0.903809	0.197552	0.973846	0.165632	0.924744	0.286126	0.9617	0.149563	0.895411	0.204108	0.973012	0.163089	0.92056	0.282801	0.962146	0.147874	0.891967	0.18211	0.936481	0.226411	0.925586	0.243875	0.914103	0.206715	0.900688	0.166812	0.941899	0.231321	0.931681	0.241626	0.914897	0.207723	0.902399
0.163248	0.973548	0.192738	0.930604	0.239446	0.960808	0.172736	0.89926	0.175764	0.9715	0.187987	0.923891	0.240948	0.960562	0.172572	0.899555	0.215593	0.971021	0.166296	0.907022	0.293941	0.960096	0.151889	0.879461	0.192487	0.974112	0.17312	0.917406	0.289738	0.960666	0.152409	0.880347	0.188569	0.941416	0.203457	0.911115	0.244791	0.923281	0.187503	0.88731	0.149964	0.953381	0.220174	0.931174	0.233622	0.92678	0.19145	0.89343
0.157945	0.979009	0.1912	0.933385	0.230372	0.969073	0.173649	0.905485	0.17436	0.97681	0.185633	0.925887	0.245304	0.967069	0.169527	0.899022	0.208969	0.974793	0.162795	0.911712	0.285979	0.965164	0.148888	0.88578	0.198242	0.976074	0.166345	0.918127	0.297267	0.963788	0.146569	0.881621	0.194268	0.938939	0.208205	0.910865	0.251605	0.920221	0.191923	0.888174	0.161528	0.949192	0.222722	0.928226	0.24838	0.921244	0.192612	0.888711
0.135989	0.974025	0.230376	0.946998	0.212917	0.959028	0.211561	0.921406	0.154905	0.970408	0.225665	0.941451	0.205471	0.960452	0.212091	0.922639	0.18965	0.968198	0.198335	0.925595	0.271289	0.954167	0.183417	0.901946	0.17793	0.970153	0.205812	0.935011	0.258918	0.95625	0.184794	0.90353	0.157191	0.924498	0.28642	0.927753	0.202558	0.901991	0.272153	0.910982	0.122264	0.941213	0.306895	0.948594	0.191569	0.907302	0.276604	0.916196
0.14977	0.969145	0.22134	0.938627	0.225509	0.953297	0.201518	0.909233	0.155464	0.967975	0.218561	0.934359	0.216004	0.955266	0.203852	0.91305	0.200165	0.965582	0.191132	0.919306	0.277402	0.952056	0.176503	0.894198	0.169498	0.97086	0.199576	0.932138	0.262431	0.954643	0.17888	0.898448	0.147731	0.934714	0.257481	0.932358	0.191024	0.915207	0.242985	0.914627	0.11162	0.950681	0.272922	0.949311	0.181637	0.919373	0.246967	0.919756
0.16742	0.974511	0.195586	0.940904	0.259148	0.960123	0.175222	0.909954	0.177369	0.973015	0.190438	0.935122	0.239224	0.963188	0.178437	0.915402	0.231629	0.968634	0.16743	0.915612	0.330795	0.954728	0.15122	0.886778	0.208952	0.971724	0.173169	0.925997	0.3034	0.958477	0.154752	0.893311	0.178169	0.933708	0.239743	0.927087	0.234579	0.911866	0.22267	0.906402	0.143931	0.946482	0.25548	0.943446	0.216571	0.91863	0.22801	0.913234
0.135899	0.978944	0.199259	0.945491	0.201831	0.968422	0.182774	0.92174	0.146395	0.977298	0.196521	0.942968	0.192616	0.969864	0.18423	0.923889	0.179495	0.974815	0.173571	0.92549	0.241707	0.965755	0.161085	0.904512	0.157383	0.977899	0.183211	0.939896	0.231074	0.967261	0.163545	0.909066	0.165129	0.934479	0.251617	0.927832	0.208861	0.916381	0.237543	0.911111	0.123392	0.951002	0.274084	0.95081	0.190725	0.923641	0.245426	0.920755
0.170115	0.97593	0.180916	0.934434	0.251625	0.963966	0.162909	0.905446	0.18706	0.973531	0.175338	0.927536	0.254088	0.963613	0.160983	0.902187	0.216337	0.972053	0.157437	0.915843	0.306738	0.959909	0.140994	0.885183	0.209849	0.972891	0.158751	0.91921	0.301517	0.960592	0.141849	0.88634	0.190854	0.943625	0.207708	0.917461	0.253152	0.92442	0.189508	0.892456	0.16608	0.950931	0.218028	0.930943	0.239756	0.928419	0.19416	0.899129
0.159519	0.976907	0.197526	0.939508	0.253078	0.963003	0.174679	0.903735	0.187745	0.972819	0.187644	0.926607	0.243623	0.964385	0.175579	0.906038	0.200401	0.971823	0.178035	0.92121	0.295972	0.957985	0.159009	0.887558	0.201976	0.971602	0.17764	0.92108	0.284546	0.959607	0.160179	0.890677	0.16705	0.934848	0.240101	0.928578	0.225648	0.911255	0.221236	0.905406	0.147496	0.942467	0.25009	0.939269	0.214419	0.915671	0.224593	0.910244
0.184077	0.969755	0.190428	0.927764	0.277258	0.953893	0.168735	0.893151	0.202748	0.966656	0.184662	0.919764	0.27519	0.954236	0.169221	0.893574	0.23973	0.966854	0.163988	0.905406	0.339752	0.952456	0.147802	0.874335	0.22539	0.96881	0.168093	0.912632	0.330986	0.953683	0.148042	0.87546	0.201878	0.931235	0.214569	0.91436	0.268197	0.907655	0.19636	0.8889	0.170766	0.941771	0.228172	0.930449	0.258643	0.910944	0.19956	0.894764
0.128076	0.975878	0.252267	0.955166	0.184392	0.965019	0.238293	0.937765	0.127281	0.97605	0.251335	0.954728	0.183552	0.96518	0.238182	0.937938	0.17463	0.966636	0.22733	0.931777	0.228291	0.956073	0.2161	0.915728	0.141466	0.972994	0.241111	0.948022	0.221445	0.957391	0.217845	0.918298	0.136646	0.880085	0.265497	0.932832	0.165566	0.853958	0.253322	0.919819	0.0911453	0.919995	0.291852	0.956777	0.156498	0.861958	0.257568	0.924353
0.141713	0.972297	0.266914	0.952714	0.214716	0.95767	0.249507	0.931265	0.152448	0.970167	0.26392	0.949417	0.213356	0.957938	0.250682	0.932156	0.178179	0.964715	0.252428	0.933898	0.245362	0.950999	0.238378	0.914886	0.164746	0.96734	0.262001	0.9449	0.246333	0.950806	0.240017	0.917035	0.150878	0.868017	0.265894	0.930092	0.188684	0.83405	0.25256	0.915177	0.106438	0.906921	0.290993	0.954304	0.177222	0.844132	0.257392	0.920649
0.177536	0.980063	0.15703	0.926524	0.260481	0.970463	0.140848	0.895231	0.184942	0.979222	0.154128	0.921748	0.257615	0.970788	0.140503	0.895226	0.235151	0.97602	0.13578	0.903098	0.32116	0.966941	0.123547	0.874994	0.202881	0.979307	0.141095	0.913813	0.314829	0.967593	0.12317	0.874726	0.205096	0.95793	0.170193	0.910084	0.26299	0.945577	0.157388	0.887696	0.16338	0.966471	0.181807	0.927656	0.259944	0.946208	0.156791	0.886942
0.139872	0.982772	0.179233	0.943931	0.204652	0.974563	0.165664	0.921612	0.151738	0.981306	0.17542	0.938805	0.212249	0.973618	0.161937	0.915225	0.19413	0.978772	0.15648	0.92089	0.261629	0.971131	0.145317	0.899527	0.174436	0.980921	0.161795	0.930472	0.268525	0.97037	0.142384	0.893357	0.162947	0.950284	0.215012	0.925557	0.204213	0.937174	0.203717	0.910954	0.129098	0.960594	0.231697	0.944141	0.208187	0.935951	0.202063	0.908532
0.167938	0.96573	0.215761	0.933767	0.249187	0.948585	0.192869	0.902102	0.188371	0.961519	0.207933	0.924397	0.252438	0.947915	0.191341	0.899853	0.224765	0.963146	0.186249	0.912147	0.315621	0.947679	0.168937	0.884537	0.214925	0.964728	0.190886	0.920995	0.312469	0.948202	0.169429	0.88489	0.188674	0.924903	0.238592	0.919748	0.240717	0.903259	0.222184	0.899471	0.160888	0.935894	0.251925	0.934553	0.242982	0.902349	0.22275	0.900374
0.15261	0.980311	0.183404	0.934475	0.228962	0.970226	0.164828	0.904974	0.171665	0.977853	0.177903	0.928269	0.229547	0.970149	0.164666	0.904872	0.195507	0.976754	0.163261	0.916231	0.275508	0.966983	0.148165	0.888283	0.187446	0.977712	0.165866	0.921968	0.271768	0.967431	0.148498	0.889678	0.176122	0.953758	0.205979	0.919343	0.238663	0.936875	0.189134	0.89557	0.151874	0.96012	0.216741	0.933948	0.223294	0.94094	0.193153	0.901246
0.122228	0.975857	0.241447	0.951856	0.189168	0.962249	0.220471	0.926021	0.139287	0.972489	0.233271	0.943091	0.18722	0.962637	0.221463	0.927276	0.158999	0.972676	0.211823	0.937068	0.225047	0.960925	0.194711	0.913328	0.155689	0.973246	0.212761	0.938283	0.221735	0.9615	0.195657	0.913996	0.1395	0.936572	0.302364	0.941055	0.179849	0.917422	0.288604	0.926987	0.116105	0.947203	0.317172	0.954381	0.174524	0.919867	0.291835	0.929882
0.139825	0.974084	0.218218	0.946844	0.226231	0.957622	0.196354	0.91715	0.163361	0.96976	0.20783	0.93553	0.211687	0.960343	0.19775	0.91834	0.179034	0.971066	0.191403	0.93097	0.27069	0.955791	0.172617	0.902157	0.181038	0.970782	0.189622	0.92998	0.249625	0.959227	0.175405	0.905634	0.146711	0.934982	0.288539	0.936716	0.201335	0.909869	0.270552	0.917068	0.131038	0.941986	0.297812	0.946471	0.188241	0.915728	0.275439	0.922304
0.146558	0.979659	0.21333	0.942229	0.227037	0.968196	0.195368	0.915325	0.159643	0.977852	0.208728	0.93783	0.212016	0.970296	0.196062	0.918185	0.183929	0.977047	0.186966	0.926843	0.265371	0.966577	0.172981	0.902501	0.173961	0.978303	0.191617	0.934156	0.241927	0.969525	0.174331	0.906784	0.170519	0.944126	0.262593	0.926775	0.224065	0.925915	0.247471	0.907899	0.137143	0.955078	0.28062	0.945108	0.203429	0.932736	0.253831	0.915918
0.151194	0.981074	0.189043	0.936612	0.228023	0.97116	0.170675	0.906535	0.17236	0.978434	0.181659	0.926808	0.231768	0.970686	0.169506	0.90513	0.200822	0.97652	0.169489	0.918371	0.277708	0.967193	0.154995	0.891528	0.19114	0.977664	0.171438	0.921552	0.278095	0.967147	0.153505	0.889806	0.187532	0.942248	0.228594	0.918304	0.237191	0.926228	0.213882	0.898666	0.156886	0.951705	0.242597	0.93367	0.23732	0.926187	0.213715	0.898515
0.0345174	0.979677	0.720029	0.982741	0.127362	0.931534	0.715203	0.947835	0.110877	0.943071	0.726359	0.955178	0.128897	0.930777	0.714968	0.947188	0.0302064	0.981441	0.746601	0.985487	0.139912	0.920462	0.740418	0.951384	0.125751	0.931032	0.748182	0.956515	0.141086	0.91996	0.740113	0.950965	0.184516	0.890508	0.324534	0.908254	0.288823	0.817931	0.317562	0.879384	0.178155	0.892961	0.386283	0.933999	0.294842	0.814149	0.314753	0.876455
0.135387	0.979176	0.208469	0.947345	0.197072	0.969356	0.192123	0.92296	0.153033	0.976472	0.202545	0.939448	0.210043	0.967356	0.189353	0.919045	0.151668	0.97974	0.199102	0.941101	0.208855	0.97179	0.18614	0.92011	0.154151	0.979416	0.199414	0.941611	0.221762	0.970062	0.18447	0.917788	0.14091	0.944962	0.270274	0.942519	0.17113	0.93245	0.260871	0.931722	0.116794	0.954388	0.285129	0.955133	0.182431	0.928006	0.257405	0.928041
0.136281	0.981096	0.191011	0.948234	0.197746	0.972298	0.175426	0.923345	0.154534	0.978572	0.184703	0.939376	0.207699	0.970908	0.1742	0.921068	0.16482	0.977759	0.178192	0.935331	0.220638	0.969932	0.165277	0.91337	0.161079	0.978273	0.179899	0.937199	0.230977	0.968527	0.164679	0.911519	0.147294	0.942894	0.262645	0.940348	0.180441	0.929369	0.251577	0.928008	0.119349	0.953744	0.277969	0.954451	0.184711	0.927701	0.251543	0.927543
0.135691	0.982645	0.169288	0.949518	0.209534	0.972959	0.153648	0.922383	0.153494	0.980356	0.165403	0.943385	0.205952	0.973422	0.154784	0.925211	0.165254	0.980255	0.156853	0.935534	0.235559	0.971603	0.143803	0.911411	0.164302	0.980358	0.158465	0.938874	0.228767	0.972422	0.145383	0.91503	0.134463	0.955005	0.247552	0.946005	0.172949	0.941619	0.236374	0.932757	0.114345	0.961713	0.258333	0.957412	0.170171	0.942558	0.237022	0.933636
0.134668	0.98376	0.191907	0.943035	0.195365	0.97618	0.177938	0.919671	0.147057	0.982257	0.188933	0.939163	0.208141	0.974622	0.174806	0.916471	0.168853	0.980874	0.172825	0.928354	0.234335	0.973166	0.159807	0.905303	0.165986	0.981195	0.174632	0.931651	0.243259	0.972144	0.157213	0.901748	0.169108	0.955246	0.234226	0.924851	0.21623	0.942153	0.220466	0.906352	0.143067	0.962111	0.24819	0.939915	0.214047	0.942737	0.221294	0.907828
0.128923	0.982494	0.191787	0.945749	0.193571	0.973484	0.175295	0.920482	0.14448	0.980432	0.185069	0.938087	0.202143	0.972317	0.173479	0.918498	0.155404	0.981383	0.173548	0.936144	0.222619	0.973095	0.160109	0.913348	0.156686	0.981276	0.172667	0.935934	0.23051	0.972148	0.158867	0.911661	0.142553	0.953808	0.238634	0.936615	0.188639	0.938374	0.223045	0.918333	0.126086	0.959244	0.245566	0.944846	0.184286	0.939805	0.22521	0.92119
0.14836	0.97913	0.171574	0.939619	0.216474	0.969284	0.155157	0.911385	0.157686	0.977841	0.168084	0.934451	0.215721	0.969391	0.155897	0.913397	0.192403	0.977209	0.1534	0.923422	0.263373	0.968529	0.139962	0.897748	0.178384	0.978892	0.157328	0.930801	0.260485	0.968874	0.141909	0.901717	0.171739	0.952987	0.20456	0.928213	0.217667	0.939934	0.191699	0.910964	0.137425	0.962427	0.218829	0.945848	0.213084	0.941199	0.193433	0.913104
0.152747	0.977073	0.176736	0.936788	0.223173	0.966149	0.160451	0.909372	0.166167	0.975063	0.172547	0.930668	0.228103	0.965402	0.158089	0.905259	0.206194	0.974562	0.150325	0.915805	0.27811	0.965329	0.137064	0.889374	0.191247	0.976404	0.154234	0.92292	0.286764	0.96425	0.135795	0.887009	0.171229	0.949011	0.214868	0.929371	0.216733	0.934833	0.202139	0.912629	0.140588	0.958133	0.22776	0.944361	0.216934	0.934772	0.201384	0.911724
0.144852	0.984973	0.152149	0.936954	0.217498	0.977259	0.138346	0.910062	0.160032	0.983412	0.148345	0.931018	0.222453	0.976742	0.136736	0.907504	0.167422	0.983351	0.144564	0.929184	0.243566	0.975591	0.131261	0.902138	0.173795	0.982734	0.142464	0.926488	0.249414	0.975006	0.129801	0.899214	0.148893	0.965411	0.196075	0.934616	0.19817	0.953624	0.181001	0.912848	0.137597	0.968063	0.1991	0.939279	0.201242	0.952906	0.18067	0.913655
0.162921	0.981582	0.150942	0.933093	0.251655	0.971292	0.13405	0.899677	0.182589	0.979354	0.14449	0.922391	0.250492	0.97142	0.133645	0.899629	0.193355	0.979274	0.139498	0.919866	0.284778	0.969207	0.124234	0.887245	0.195172	0.979082	0.137257	0.916787	0.281421	0.969565	0.124137	0.887651	0.174478	0.954635	0.188432	0.921495	0.231412	0.939335	0.172293	0.897606	0.156234	0.959391	0.195324	0.931754	0.228701	0.940042	0.173721	0.900581
0.155206	0.981888	0.180605	0.934832	0.222932	0.973719	0.166273	0.910083	0.162219	0.981072	0.177631	0.931062	0.239293	0.971791	0.16357	0.906636	0.182496	0.979678	0.168107	0.922918	0.254504	0.97137	0.15497	0.898151	0.17546	0.980465	0.169889	0.925575	0.268566	0.969789	0.153398	0.89581	0.15524	0.959238	0.235798	0.931289	0.207484	0.944974	0.219604	0.910636	0.136813	0.964079	0.243578	0.940287	0.200723	0.946767	0.22239	0.91334
0.143823	0.982394	0.198984	0.948015	0.20316	0.974855	0.18487	0.9239	0.155143	0.980971	0.195285	0.942275	0.216153	0.973245	0.184595	0.924538	0.176898	0.979701	0.180828	0.934998	0.228923	0.973438	0.168649	0.91228	0.165333	0.980988	0.183136	0.937426	0.249417	0.971058	0.167822	0.912493	0.156837	0.956367	0.256578	0.934532	0.191476	0.946153	0.247358	0.922224	0.125556	0.964995	0.273382	0.95119	0.197861	0.944353	0.245095	0.919628
0.114871	0.984893	0.216207	0.951452	0.170856	0.97728	0.201721	0.930694	0.123959	0.983686	0.210963	0.946409	0.178265	0.976293	0.200032	0.928219	0.132014	0.983567	0.204401	0.94453	0.187647	0.976379	0.191785	0.925541	0.131289	0.983647	0.203046	0.943831	0.194087	0.975567	0.190223	0.923011	0.120241	0.954103	0.270495	0.943414	0.157423	0.939262	0.257321	0.929459	0.106201	0.959421	0.281013	0.954012	0.153337	0.940837	0.259804	0.931825
0.122647	0.982682	0.211868	0.95092	0.184492	0.973664	0.19556	0.925923	0.135122	0.980915	0.206168	0.943955	0.18222	0.97399	0.196668	0.928069	0.148023	0.981467	0.195884	0.940928	0.213163	0.973016	0.18193	0.917478	0.147423	0.981538	0.197246	0.943123	0.207384	0.973749	0.184067	0.921781	0.145246	0.948908	0.255608	0.938698	0.18722	0.93346	0.240703	0.921543	0.115814	0.959246	0.27103	0.952511	0.172414	0.938725	0.247516	0.928426
0.124618	0.982334	0.202312	0.947375	0.194767	0.972137	0.18618	0.922851	0.146037	0.979332	0.195896	0.940203	0.194233	0.972208	0.185038	0.921617	0.141728	0.981462	0.190079	0.940127	0.212176	0.971991	0.176333	0.917449	0.150588	0.980335	0.189398	0.939486	0.20713	0.972651	0.176245	0.917914	0.127907	0.951167	0.266313	0.941664	0.168772	0.934987	0.253656	0.92808	0.110026	0.958046	0.278848	0.954502	0.160853	0.938031	0.257186	0.931683
0.129935	0.98126	0.212343	0.947413	0.193998	0.971735	0.196232	0.922555	0.143191	0.979349	0.207493	0.941414	0.191092	0.972151	0.196805	0.925758	0.155974	0.979252	0.199849	0.937365	0.22195	0.970173	0.187406	0.916057	0.150594	0.979976	0.204486	0.942994	0.213166	0.971346	0.189096	0.921023	0.140747	0.945781	0.26322	0.939497	0.175287	0.931811	0.252367	0.926594	0.107994	0.958405	0.282837	0.957086	0.169573	0.934028	0.255941	0.931323
0.143085	0.980635	0.180894	0.944655	0.217761	0.970324	0.165229	0.918655	0.165678	0.977629	0.174762	0.935192	0.226739	0.969106	0.160941	0.911516	0.187283	0.977713	0.163045	0.928549	0.266072	0.968116	0.15036	0.905743	0.190216	0.977417	0.164511	0.930569	0.272068	0.967403	0.147623	0.899948	0.167619	0.94923	0.221452	0.929868	0.212393	0.935263	0.20894	0.913669	0.137862	0.958345	0.236339	0.945955	0.215532	0.934314	0.208344	0.912894
0.136155	0.984452	0.168799	0.940264	0.210447	0.975726	0.152881	0.910985	0.153222	0.982489	0.16378	0.932224	0.207182	0.976105	0.15301	0.911539	0.178013	0.980956	0.153318	0.923726	0.251852	0.972786	0.139956	0.896147	0.167145	0.982103	0.155871	0.927364	0.241493	0.973907	0.141647	0.899721	0.168992	0.953555	0.20315	0.926408	0.216788	0.939875	0.18888	0.907176	0.134428	0.963027	0.217135	0.942818	0.205173	0.9431	0.19291	0.912314
0.118709	0.982586	0.232535	0.95517	0.178472	0.973531	0.21655	0.932565	0.132526	0.980553	0.226545	0.947787	0.177427	0.973686	0.215748	0.931616	0.148127	0.979368	0.217391	0.941238	0.203063	0.971404	0.20454	0.921342	0.140027	0.98049	0.220655	0.944551	0.199079	0.971965	0.204646	0.920888	0.134197	0.944765	0.280068	0.944158	0.167695	0.930262	0.267727	0.930913	0.103137	0.957535	0.298393	0.959126	0.159531	0.933657	0.272899	0.935518
0.137659	0.980111	0.221562	0.948776	0.196604	0.971325	0.204648	0.925025	0.149716	0.978405	0.21598	0.942618	0.205598	0.970014	0.203691	0.923548	0.174366	0.977684	0.195024	0.932397	0.232742	0.969926	0.180811	0.909645	0.162114	0.979284	0.199683	0.938447	0.239529	0.969049	0.181878	0.910993	0.170815	0.938383	0.247808	0.928238	0.209624	0.923709	0.235036	0.913371	0.129956	0.953193	0.269239	0.948324	0.204234	0.925673	0.238362	0.916629
0.13363	0.983456	0.203562	0.943865	0.226372	0.971778	0.181634	0.908669	0.176894	0.978113	0.191604	0.927353	0.226649	0.971742	0.181471	0.910107	0.167011	0.981378	0.189063	0.929757	0.266734	0.970051	0.169587	0.895236	0.194869	0.978286	0.183398	0.920753	0.26126	0.970664	0.171065	0.898986	0.152956	0.95845	0.241516	0.933168	0.218611	0.940218	0.221112	0.906493	0.150413	0.959164	0.243157	0.934757	0.207525	0.943248	0.225155	0.912682
0.129173	0.98278	0.213896	0.951795	0.194318	0.973851	0.199482	0.930194	0.136918	0.981755	0.210717	0.948582	0.186957	0.974838	0.198776	0.930791	0.15113	0.980986	0.200767	0.942783	0.221114	0.971917	0.186287	0.920285	0.149181	0.981242	0.201937	0.944839	0.20452	0.974021	0.188545	0.924227	0.154308	0.947726	0.25167	0.934317	0.201033	0.931279	0.236527	0.916529	0.122857	0.958402	0.268404	0.95077	0.182534	0.937602	0.2442	0.925176
0.148807	0.981111	0.185405	0.937574	0.228431	0.970732	0.16952	0.911438	0.165994	0.978957	0.180467	0.931723	0.227586	0.970837	0.167128	0.908009	0.18995	0.97813	0.162986	0.919885	0.272583	0.968322	0.149995	0.895439	0.188647	0.97831	0.163555	0.921918	0.274645	0.96808	0.146749	0.890106	0.16763	0.956975	0.217933	0.9247	0.223529	0.942105	0.201996	0.903347	0.149291	0.961735	0.2261	0.935322	0.21998	0.943024	0.202556	0.904057
0.124835	0.983159	0.187588	0.947083	0.193787	0.973636	0.170924	0.921052	0.149232	0.9799	0.18081	0.938682	0.196445	0.973272	0.170637	0.920487	0.151328	0.98184	0.172428	0.937698	0.221163	0.973235	0.158909	0.914615	0.161453	0.980657	0.170973	0.936931	0.225814	0.972671	0.157942	0.913469	0.143532	0.953903	0.233821	0.936691	0.197874	0.935957	0.216164	0.915947	0.132948	0.957368	0.239231	0.943171	0.184518	0.940279	0.220707	0.920986
0.125222	0.982114	0.212914	0.94879	0.193586	0.972049	0.195321	0.922301	0.1489	0.978736	0.20496	0.938675	0.196624	0.971612	0.194383	0.921836	0.158522	0.978719	0.198609	0.934278	0.225459	0.969398	0.184297	0.910917	0.163645	0.978036	0.198837	0.934447	0.22863	0.968969	0.18312	0.910297	0.137997	0.942952	0.272785	0.939715	0.170894	0.928624	0.259617	0.924902	0.112906	0.95333	0.287389	0.952261	0.170828	0.928652	0.262145	0.928062
0.139804	0.980011	0.213847	0.942357	0.202345	0.970769	0.198048	0.919565	0.150967	0.978448	0.209065	0.93788	0.207605	0.970009	0.19486	0.915327	0.176869	0.9773	0.194417	0.928801	0.235176	0.969502	0.182029	0.909444	0.1634	0.979058	0.199009	0.93584	0.243489	0.968424	0.178936	0.904162	0.161888	0.942622	0.25765	0.931196	0.197149	0.929449	0.246358	0.918269	0.127717	0.954798	0.274706	0.948241	0.199682	0.928542	0.244644	0.916223
0.138037	0.979598	0.205239	0.947497	0.19964	0.970219	0.189591	0.924495	0.147733	0.978192	0.200595	0.942236	0.201984	0.969863	0.187386	0.922007	0.173727	0.976587	0.191722	0.933722	0.232068	0.968428	0.180365	0.914807	0.15728	0.978828	0.197503	0.941895	0.23438	0.968108	0.178619	0.913279	0.16498	0.936213	0.256668	0.930918	0.199351	0.92224	0.246973	0.919503	0.12069	0.953391	0.280958	0.953619	0.198998	0.922373	0.246129	0.919551
0.129063	0.981878	0.209719	0.948866	0.192881	0.972645	0.193367	0.924578	0.141333	0.980147	0.205697	0.943934	0.185347	0.973714	0.195281	0.927292	0.160297	0.979348	0.194805	0.934514	0.221548	0.971169	0.1819	0.913445	0.150349	0.980625	0.199748	0.941431	0.213312	0.972241	0.184227	0.91664	0.139157	0.948148	0.265999	0.941595	0.175227	0.934088	0.253492	0.927114	0.106762	0.960201	0.283772	0.956735	0.162905	0.938723	0.258844	0.932509
0.129427	0.982508	0.196541	0.943293	0.197403	0.973041	0.180883	0.918539	0.14508	0.980381	0.191223	0.937661	0.198799	0.972845	0.179088	0.917137	0.166392	0.979496	0.180156	0.928504	0.240065	0.970103	0.165702	0.903874	0.161996	0.980026	0.180851	0.931181	0.231948	0.971108	0.166491	0.905755	0.152413	0.951494	0.233313	0.931499	0.198604	0.936153	0.218902	0.913382	0.131005	0.958279	0.244967	0.944355	0.193279	0.937861	0.222437	0.918772
0.1549	0.979584	0.17367	0.935339	0.239407	0.968184	0.154508	0.902015	0.172997	0.977219	0.168839	0.928012	0.233852	0.968921	0.157647	0.908166	0.20078	0.976713	0.157831	0.919208	0.28297	0.966902	0.142651	0.889	0.188415	0.978165	0.161916	0.925426	0.280679	0.967169	0.1462	0.896481	0.190793	0.95064	0.191373	0.915049	0.243236	0.936596	0.178285	0.895037	0.14753	0.961861	0.209415	0.937554	0.234982	0.938745	0.181713	0.900046
0.13386	0.984134	0.1681	0.944998	0.206224	0.975338	0.152444	0.918216	0.149268	0.982321	0.16357	0.938883	0.203125	0.975709	0.152253	0.917038	0.1606	0.982659	0.157509	0.935004	0.226401	0.975332	0.145547	0.912056	0.159155	0.982824	0.158537	0.937002	0.229565	0.974988	0.144478	0.910315	0.133282	0.9583	0.230269	0.942854	0.175168	0.94474	0.217496	0.927501	0.116654	0.963523	0.238756	0.95277	0.170971	0.946065	0.219415	0.929893
0.115897	0.983309	0.190168	0.950465	0.174586	0.974621	0.174401	0.925925	0.126845	0.981739	0.185489	0.944615	0.173133	0.974832	0.174731	0.926819	0.156831	0.980451	0.169327	0.933532	0.21367	0.973119	0.156833	0.911631	0.140031	0.982557	0.17328	0.940076	0.207167	0.973937	0.158365	0.914117	0.133821	0.951357	0.251633	0.940079	0.163915	0.939889	0.240904	0.927219	0.10113	0.963256	0.267919	0.956091	0.161073	0.940931	0.243722	0.93066
0.144453	0.977085	0.197017	0.941122	0.223586	0.964168	0.175404	0.909339	0.173301	0.972523	0.186003	0.927528	0.238165	0.961841	0.174215	0.906312	0.184715	0.974891	0.177112	0.925677	0.275537	0.962161	0.157516	0.892457	0.20155	0.972615	0.172095	0.918501	0.28307	0.961135	0.158321	0.89199	0.158918	0.943712	0.239506	0.92928	0.21878	0.92177	0.219104	0.904463	0.158579	0.943855	0.242687	0.933409	0.219397	0.921556	0.221575	0.907575
0.140248	0.977709	0.195584	0.938302	0.213023	0.965837	0.175054	0.90791	0.166094	0.973639	0.186532	0.927086	0.229701	0.963168	0.173291	0.904053	0.193526	0.973612	0.168736	0.91501	0.268804	0.963012	0.153122	0.888173	0.188755	0.974301	0.17141	0.919948	0.281595	0.961258	0.152878	0.885626	0.176251	0.935526	0.22774	0.918745	0.226346	0.916523	0.211907	0.899363	0.148091	0.945893	0.242182	0.935645	0.223522	0.917568	0.214213	0.901484
0.122712	0.983399	0.205049	0.950209	0.184822	0.974741	0.190194	0.927696	0.138718	0.981252	0.200065	0.94507	0.190979	0.9739	0.187863	0.924784	0.152538	0.981841	0.181606	0.938528	0.218435	0.973735	0.168577	0.916132	0.156456	0.981395	0.181384	0.939316	0.224592	0.972995	0.166598	0.913844	0.120755	0.957311	0.262572	0.94867	0.161525	0.942352	0.247896	0.932698	0.109554	0.961305	0.269343	0.955628	0.157906	0.943644	0.250679	0.935623
0.142807	0.981217	0.188775	0.939473	0.21676	0.971189	0.170906	0.910468	0.162254	0.978645	0.183395	0.931233	0.217845	0.971045	0.169758	0.908351	0.189754	0.977286	0.169752	0.921595	0.255642	0.969072	0.156885	0.896999	0.175111	0.979024	0.1745	0.927958	0.256728	0.968941	0.156097	0.895741	0.176232	0.942907	0.232618	0.924454	0.219665	0.928124	0.220011	0.908343	0.139079	0.954909	0.251035	0.943624	0.219154	0.928292	0.219733	0.9083
0.160524	0.982748	0.172965	0.933986	0.25103	0.972843	0.157113	0.902669	0.161941	0.982582	0.170193	0.929626	0.231801	0.974923	0.159279	0.908326	0.198455	0.980228	0.16032	0.918621	0.303188	0.969593	0.144886	0.885807	0.186343	0.98142	0.160057	0.919701	0.271741	0.972747	0.147686	0.893377	0.165122	0.958632	0.208029	0.926539	0.234801	0.940787	0.18965	0.89966	0.148895	0.962665	0.213134	0.933795	0.211595	0.946639	0.195667	0.909287
0.168711	0.972319	0.258972	0.945035	0.257559	0.957678	0.240809	0.918269	0.186797	0.969348	0.252755	0.934056	0.279064	0.954152	0.236994	0.910816	0.209637	0.969373	0.244877	0.935419	0.310057	0.954636	0.227527	0.909488	0.223306	0.967375	0.240877	0.927805	0.342694	0.949868	0.223631	0.900706	0.147309	0.950959	0.296522	0.94928	0.210373	0.929842	0.27956	0.931193	0.149537	0.950219	0.296807	0.949279	0.227071	0.924277	0.275597	0.926386
0.125779	0.981256	0.21988	0.951142	0.185998	0.972003	0.205522	0.930664	0.138321	0.979403	0.214024	0.944775	0.197884	0.970213	0.200107	0.923064	0.161558	0.977758	0.202694	0.936751	0.223224	0.968953	0.191206	0.918702	0.150529	0.979294	0.206575	0.94225	0.228383	0.968235	0.187907	0.913921	0.149968	0.940294	0.26316	0.934756	0.184626	0.925806	0.252681	0.922751	0.116728	0.953559	0.281295	0.952329	0.187435	0.924677	0.251498	0.921608
0.130024	0.980097	0.224654	0.945673	0.20532	0.968219	0.20328	0.91619	0.154127	0.976402	0.21535	0.935016	0.200328	0.968992	0.203941	0.916853	0.169078	0.977552	0.195359	0.930207	0.233071	0.968707	0.18107	0.906694	0.161736	0.978517	0.198821	0.934509	0.226897	0.969536	0.182331	0.908998	0.163853	0.944472	0.252586	0.930786	0.208407	0.928619	0.238613	0.914231	0.131988	0.955243	0.270338	0.947938	0.19954	0.931656	0.242433	0.918402
0.123603	0.983837	0.179037	0.945347	0.185417	0.975511	0.164235	0.920583	0.138122	0.981932	0.174856	0.939101	0.190025	0.974903	0.163141	0.918868	0.161111	0.980272	0.163868	0.92913	0.223359	0.97238	0.150916	0.905677	0.152656	0.981304	0.166646	0.933581	0.224369	0.972256	0.150763	0.905577	0.152856	0.950075	0.227748	0.932151	0.191667	0.936816	0.215632	0.917003	0.115959	0.962114	0.245367	0.949889	0.181439	0.940188	0.219132	0.920349
0.134579	0.979624	0.203777	0.948443	0.196468	0.969896	0.187869	0.923186	0.148149	0.977536	0.198628	0.940025	0.200706	0.969261	0.188231	0.923737	0.166794	0.97729	0.182324	0.935121	0.222447	0.969349	0.169415	0.911855	0.16086	0.978067	0.184316	0.936097	0.233943	0.967778	0.16928	0.912171	0.14486	0.945117	0.26347	0.93932	0.177392	0.932043	0.252455	0.925905	0.116725	0.955723	0.277852	0.951346	0.18131	0.930557	0.251237	0.925059
0.127291	0.976094	0.245344	0.952677	0.189397	0.964073	0.228124	0.930944	0.136823	0.974316	0.239762	0.946655	0.191247	0.963722	0.225635	0.928035	0.164532	0.969397	0.223609	0.934346	0.222164	0.958267	0.210679	0.91564	0.147202	0.972637	0.230806	0.941843	0.220908	0.958503	0.209588	0.914299	0.15376	0.88911	0.285449	0.928243	0.187845	0.863503	0.273829	0.915018	0.110648	0.920225	0.308687	0.949712	0.179521	0.869551	0.275909	0.916978
0.121544	0.978638	0.251029	0.956804	0.192198	0.965928	0.233225	0.935017	0.140558	0.975308	0.243053	0.948935	0.194577	0.965505	0.230354	0.931491	0.156388	0.973976	0.230835	0.941598	0.228134	0.961709	0.216085	0.92185	0.157471	0.973809	0.23166	0.943139	0.227342	0.961841	0.213724	0.918304	0.121149	0.927031	0.372697	0.946256	0.15177	0.907862	0.362585	0.934816	0.100821	0.939296	0.386141	0.958303	0.156593	0.904933	0.362124	0.934871
0.15253	0.973793	0.202686	0.940515	0.210297	0.963487	0.189664	0.921469	0.150814	0.974161	0.202783	0.942415	0.214657	0.962715	0.184598	0.915042	0.169692	0.975086	0.20134	0.934737	0.230785	0.965757	0.189715	0.915073	0.159679	0.976621	0.202961	0.938795	0.233517	0.965337	0.185391	0.909588	0.11471	0.95388	0.279865	0.950226	0.153717	0.937602	0.26721	0.936985	0.101272	0.959397	0.288184	0.959559	0.14778	0.939998	0.268483	0.938622
0.156081	0.977561	0.173376	0.937859	0.216598	0.96858	0.162223	0.918847	0.150143	0.978423	0.176764	0.943324	0.217408	0.968461	0.158966	0.914448	0.173639	0.978175	0.162221	0.93175	0.238786	0.969714	0.151408	0.911888	0.159311	0.979983	0.168139	0.941514	0.235093	0.970181	0.149335	0.908565	0.116635	0.961078	0.243857	0.950859	0.155888	0.947533	0.232801	0.937934	0.100872	0.966339	0.253542	0.960712	0.151564	0.948988	0.233309	0.938507
0.166817	0.977705	0.18764	0.929883	0.223591	0.969811	0.174777	0.907559	0.152474	0.979596	0.192962	0.937	0.227395	0.969297	0.173455	0.906802	0.187023	0.976594	0.175004	0.919379	0.242883	0.969291	0.163644	0.898157	0.154396	0.980654	0.186735	0.935758	0.244875	0.969039	0.16341	0.898557	0.139314	0.954715	0.239989	0.935947	0.178999	0.941262	0.227049	0.919678	0.109086	0.964501	0.256277	0.952063	0.174712	0.942669	0.228911	0.922305
0.149833	0.9787	0.208461	0.938936	0.194966	0.972007	0.198474	0.92242	0.13369	0.98099	0.214972	0.94625	0.202292	0.970954	0.195023	0.9184	0.165345	0.978865	0.192652	0.93166	0.213872	0.972388	0.183591	0.916462	0.13751	0.982419	0.203706	0.94587	0.218303	0.971816	0.181124	0.912469	0.120865	0.958854	0.27514	0.948146	0.154969	0.946744	0.264681	0.936419	0.09943	0.966146	0.288668	0.96051	0.153964	0.947088	0.264295	0.93574
0.15457	0.978744	0.181301	0.935365	0.204037	0.971698	0.170171	0.917707	0.132696	0.981764	0.188593	0.946794	0.205388	0.971509	0.170073	0.917612	0.177069	0.977605	0.173984	0.926723	0.228539	0.970841	0.163731	0.90907	0.139359	0.982385	0.186255	0.945913	0.225189	0.971267	0.164958	0.910639	0.112991	0.962595	0.253392	0.950439	0.146571	0.951085	0.242063	0.93827	0.0900032	0.970222	0.26606	0.963531	0.144221	0.951867	0.244538	0.940934
0.143736	0.975815	0.20743	0.945402	0.205935	0.964895	0.193638	0.924206	0.149256	0.974862	0.206379	0.944544	0.202938	0.965397	0.191588	0.923282	0.162937	0.976614	0.194668	0.939155	0.23756	0.965468	0.179571	0.914239	0.158581	0.977222	0.195663	0.940642	0.223671	0.967477	0.181483	0.917912	0.130141	0.949002	0.271271	0.946175	0.179856	0.928636	0.257628	0.931255	0.11622	0.954395	0.282616	0.957035	0.165767	0.934218	0.260861	0.934036
0.15779	0.977688	0.197221	0.935341	0.205125	0.97072	0.186071	0.9174	0.133837	0.981082	0.205392	0.945654	0.2047	0.97078	0.186057	0.916889	0.172917	0.977964	0.184156	0.928238	0.218575	0.971878	0.175312	0.912727	0.133716	0.982966	0.197424	0.94655	0.216025	0.972206	0.17517	0.912178	0.134601	0.954756	0.24379	0.937812	0.165867	0.943774	0.234426	0.927187	0.0973275	0.967307	0.263745	0.958141	0.159795	0.945832	0.236169	0.92828
0.160301	0.975823	0.198595	0.934943	0.218592	0.966693	0.184767	0.91209	0.150656	0.977252	0.202809	0.939349	0.213098	0.967526	0.185358	0.914046	0.184079	0.975613	0.179627	0.923741	0.243629	0.967391	0.168616	0.903314	0.154171	0.979555	0.190939	0.938891	0.236264	0.968373	0.168683	0.904237	0.138178	0.950465	0.249278	0.938906	0.178972	0.935235	0.237668	0.925483	0.108472	0.961078	0.26737	0.955965	0.166974	0.939578	0.240165	0.92768
0.147991	0.979452	0.189358	0.93774	0.201557	0.971739	0.176465	0.917665	0.13248	0.981613	0.194955	0.945796	0.196915	0.972391	0.177522	0.918537	0.169204	0.978803	0.181415	0.928405	0.220887	0.972053	0.171074	0.910549	0.137681	0.982757	0.192236	0.944875	0.215776	0.972701	0.171885	0.910911	0.119942	0.960631	0.256923	0.946535	0.156022	0.948316	0.245396	0.933622	0.0937938	0.969221	0.271219	0.960739	0.145623	0.951763	0.249109	0.936707
0.159087	0.980642	0.166593	0.935683	0.214492	0.973669	0.155692	0.916444	0.141682	0.982769	0.172066	0.944157	0.210239	0.974191	0.155491	0.915449	0.17692	0.980048	0.159833	0.929252	0.230828	0.973736	0.150778	0.912173	0.144561	0.983706	0.169581	0.945487	0.22622	0.97426	0.150175	0.910607	0.129091	0.962797	0.220954	0.945669	0.162442	0.952807	0.211194	0.933453	0.0981078	0.971739	0.23492	0.96053	0.15748	0.954249	0.212221	0.934147
0.161342	0.975867	0.195402	0.938019	0.220944	0.966595	0.18286	0.917709	0.15332	0.977061	0.198236	0.942153	0.234522	0.964543	0.180895	0.914475	0.166776	0.978504	0.197023	0.937939	0.226011	0.970553	0.18659	0.919749	0.150805	0.980559	0.201942	0.945653	0.239589	0.968785	0.184575	0.915902	0.12522	0.955567	0.25682	0.946043	0.165721	0.940616	0.245214	0.933352	0.105835	0.962435	0.268748	0.958618	0.165214	0.940798	0.245768	0.933065
0.138156	0.979462	0.188828	0.946486	0.195204	0.970692	0.175253	0.926183	0.135996	0.979768	0.190022	0.948332	0.193472	0.970952	0.175702	0.926735	0.159094	0.979121	0.175161	0.937381	0.222766	0.970476	0.162449	0.917125	0.146451	0.980769	0.180869	0.946047	0.216734	0.971276	0.163602	0.918677	0.113447	0.95944	0.27038	0.953849	0.149964	0.945872	0.257727	0.940625	0.0993169	0.964472	0.27898	0.962697	0.146679	0.947059	0.259803	0.942706
0.143034	0.978597	0.213402	0.942593	0.185796	0.971934	0.202687	0.92638	0.126776	0.981037	0.218752	0.948833	0.192628	0.970902	0.199817	0.922969	0.167789	0.977844	0.196792	0.930524	0.213361	0.97156	0.187181	0.914835	0.133217	0.982417	0.208983	0.946482	0.214846	0.971361	0.186396	0.912909	0.119638	0.957056	0.276124	0.946916	0.148637	0.946178	0.266693	0.936692	0.0914704	0.967186	0.292838	0.962419	0.149171	0.945984	0.26678	0.936504
0.16304	0.974676	0.192535	0.937684	0.221293	0.965289	0.18042	0.917637	0.154089	0.976103	0.197593	0.944339	0.229167	0.964055	0.178745	0.916683	0.175959	0.975646	0.189745	0.932653	0.236405	0.966951	0.178554	0.912832	0.154138	0.9787	0.198495	0.94442	0.240464	0.966386	0.17796	0.912946	0.124818	0.952877	0.273316	0.950089	0.158842	0.939495	0.263242	0.939032	0.10033	0.962181	0.286966	0.963886	0.157962	0.939834	0.264123	0.940581
0.14421	0.979611	0.179968	0.942837	0.201739	0.971252	0.166709	0.920374	0.13181	0.981392	0.18404	0.946633	0.193307	0.972456	0.169062	0.923836	0.154467	0.980431	0.172272	0.938208	0.211201	0.97303	0.1607	0.917142	0.133768	0.98308	0.179578	0.94695	0.201593	0.97426	0.163617	0.921478	0.109611	0.962587	0.255424	0.954234	0.145531	0.949959	0.243513	0.940555	0.089198	0.9696	0.266188	0.963857	0.135894	0.953279	0.248247	0.94506
0.157093	0.9751	0.199191	0.938885	0.211938	0.966035	0.187056	0.920837	0.14234	0.977458	0.204612	0.946251	0.212238	0.965986	0.185589	0.918032	0.170883	0.976199	0.204403	0.933602	0.228322	0.967838	0.193909	0.91675	0.144721	0.979861	0.213655	0.946726	0.221528	0.968793	0.193786	0.914702	0.110913	0.955736	0.287363	0.954001	0.143656	0.942083	0.276472	0.942957	0.0902643	0.964013	0.300257	0.966374	0.136763	0.944859	0.280677	0.94647
0.149815	0.978989	0.173758	0.939883	0.209563	0.970347	0.159598	0.917065	0.14138	0.980175	0.176692	0.944469	0.200713	0.9716	0.162001	0.920691	0.169015	0.978494	0.165187	0.931869	0.228393	0.970675	0.152852	0.910457	0.146579	0.981352	0.172916	0.944297	0.221562	0.971552	0.155503	0.915001	0.114429	0.959634	0.266451	0.954066	0.149272	0.946896	0.255068	0.942157	0.0921068	0.967517	0.277955	0.965647	0.139709	0.950299	0.258667	0.945369
0.15875	0.978208	0.197831	0.935073	0.211014	0.970747	0.184687	0.913939	0.133069	0.981731	0.206735	0.945953	0.199489	0.972345	0.188836	0.919845	0.175706	0.977201	0.184887	0.925807	0.227054	0.970247	0.17346	0.90609	0.137087	0.98221	0.198502	0.944261	0.216182	0.971672	0.17685	0.91128	0.12531	0.955198	0.254743	0.942386	0.159983	0.942292	0.242451	0.928761	0.0928886	0.966793	0.273067	0.960056	0.148874	0.9463	0.24805	0.934514
0.149061	0.978748	0.209985	0.943442	0.198956	0.971295	0.19942	0.925822	0.133405	0.98098	0.213651	0.948832	0.202403	0.970797	0.197169	0.923721	0.172046	0.975989	0.196952	0.932589	0.220526	0.968858	0.187588	0.915604	0.137904	0.980753	0.206789	0.947145	0.220821	0.968815	0.186369	0.914762	0.111258	0.956358	0.280455	0.952978	0.142864	0.94335	0.270181	0.941766	0.0871436	0.965824	0.295178	0.966926	0.137447	0.945497	0.273452	0.945656
0.15007	0.981738	0.176333	0.937488	0.205417	0.97476	0.164497	0.916525	0.130563	0.984101	0.182509	0.946449	0.198367	0.975627	0.165945	0.918735	0.172686	0.978256	0.166574	0.927059	0.221576	0.971833	0.156584	0.90847	0.132959	0.983248	0.17921	0.945857	0.213526	0.972857	0.158699	0.91179	0.109952	0.961632	0.251719	0.948024	0.141636	0.950135	0.240914	0.93545	0.0826978	0.971133	0.266222	0.962508	0.135584	0.952266	0.244028	0.93828
0.152747	0.978697	0.21017	0.944468	0.209356	0.970499	0.197776	0.923864	0.153931	0.978548	0.209893	0.943679	0.231187	0.967423	0.193887	0.917937	0.161638	0.979888	0.199417	0.941338	0.21831	0.972554	0.18889	0.922787	0.154031	0.980846	0.202212	0.944528	0.238431	0.970025	0.185465	0.916637	0.132517	0.955778	0.242786	0.941866	0.17168	0.942167	0.231589	0.928513	0.110678	0.963085	0.255583	0.954783	0.177213	0.940301	0.230532	0.926953
0.149679	0.98045	0.202562	0.938596	0.207477	0.972638	0.189025	0.91759	0.135492	0.98231	0.207287	0.94559	0.19834	0.973843	0.191056	0.920588	0.169696	0.979529	0.188056	0.929318	0.223095	0.972825	0.177236	0.9105	0.136947	0.983487	0.199616	0.945567	0.215211	0.973785	0.178299	0.912839	0.135187	0.959016	0.255389	0.938505	0.170778	0.947761	0.244801	0.925401	0.100653	0.969496	0.274083	0.957395	0.162655	0.950246	0.247876	0.929104
0.165168	0.979076	0.176261	0.932769	0.22625	0.971046	0.16311	0.911027	0.153758	0.980517	0.180056	0.939379	0.224418	0.97128	0.162999	0.91049	0.182502	0.978164	0.16792	0.924538	0.242999	0.970629	0.15683	0.905185	0.15508	0.98144	0.17731	0.939815	0.237623	0.971278	0.156707	0.90393	0.141313	0.958021	0.23348	0.942138	0.178837	0.94637	0.221681	0.927779	0.114297	0.966033	0.246334	0.955569	0.178542	0.946458	0.222166	0.928635
0.186242	0.975242	0.185998	0.928199	0.258741	0.965188	0.173715	0.90779	0.179081	0.976175	0.191875	0.937512	0.267171	0.964054	0.171302	0.90278	0.214833	0.972582	0.171282	0.91539	0.283887	0.963338	0.161064	0.897021	0.182315	0.976714	0.183666	0.935245	0.291551	0.962348	0.158397	0.89081	0.170877	0.949477	0.223799	0.929087	0.213143	0.936277	0.211936	0.913354	0.132896	0.960665	0.242814	0.949407	0.218986	0.93453	0.211578	0.913242
0.177448	0.980342	0.157613	0.925094	0.244682	0.972634	0.143975	0.899405	0.164555	0.981757	0.160682	0.930297	0.241643	0.972973	0.144491	0.899666	0.196048	0.978263	0.150655	0.916228	0.259321	0.970972	0.138728	0.892271	0.164409	0.981757	0.15887	0.930438	0.254763	0.971482	0.139341	0.893277	0.146353	0.962036	0.20719	0.933488	0.189984	0.950269	0.194098	0.915644	0.118461	0.969237	0.219614	0.947125	0.185659	0.951401	0.195902	0.917845
0.147013	0.974917	0.203331	0.944253	0.209194	0.963921	0.187651	0.921874	0.150221	0.974401	0.200517	0.941716	0.206606	0.964366	0.185872	0.919833	0.164645	0.976652	0.199492	0.937412	0.229591	0.967085	0.185892	0.915273	0.160448	0.977271	0.199618	0.938342	0.229176	0.967142	0.183513	0.912335	0.117045	0.955597	0.272218	0.950593	0.159652	0.938826	0.259126	0.93743	0.102477	0.961176	0.279027	0.958355	0.151732	0.941861	0.259495	0.936766
0.152024	0.975837	0.216368	0.939344	0.201661	0.967656	0.204271	0.920393	0.135165	0.978523	0.222162	0.945606	0.19849	0.968158	0.202976	0.92035	0.174544	0.976556	0.1965	0.929478	0.227023	0.969229	0.186184	0.911511	0.138919	0.981348	0.209472	0.945701	0.219535	0.970237	0.185945	0.912045	0.139623	0.951975	0.260543	0.937435	0.176872	0.938659	0.248953	0.923762	0.102523	0.964765	0.279439	0.955546	0.164795	0.942844	0.252222	0.927264
0.160737	0.975871	0.182467	0.933875	0.218426	0.966928	0.170167	0.913715	0.139131	0.979115	0.190237	0.944843	0.206719	0.968701	0.172513	0.917286	0.184497	0.976879	0.166729	0.925159	0.252949	0.968024	0.155026	0.903454	0.151726	0.980986	0.177586	0.942204	0.232164	0.970652	0.158358	0.909669	0.133472	0.959617	0.23442	0.944481	0.177692	0.945809	0.221633	0.929414	0.108121	0.967293	0.247337	0.958262	0.164014	0.949982	0.226037	0.934051
0.157256	0.975471	0.200423	0.932974	0.20881	0.967134	0.188136	0.913685	0.135232	0.978914	0.209085	0.944167	0.201178	0.968334	0.190026	0.916356	0.175653	0.976894	0.188514	0.926854	0.227341	0.969819	0.177849	0.908228	0.137631	0.9819	0.200751	0.944089	0.221113	0.970646	0.178831	0.910597	0.132878	0.958634	0.249414	0.939592	0.17352	0.94552	0.236878	0.924922	0.101682	0.968362	0.266143	0.956891	0.159661	0.949872	0.242354	0.930997
0.160778	0.975046	0.182544	0.932875	0.214462	0.966385	0.169705	0.911846	0.141074	0.978086	0.189143	0.941131	0.212758	0.966652	0.170336	0.912497	0.169194	0.977905	0.170426	0.929558	0.224511	0.97039	0.159539	0.91046	0.140841	0.981592	0.179668	0.94317	0.223864	0.970475	0.159769	0.910136	0.12694	0.962349	0.22969	0.943349	0.166099	0.950277	0.217674	0.928586	0.103373	0.969312	0.241953	0.955835	0.161045	0.95179	0.219682	0.930173
0.158474	0.975929	0.200571	0.943805	0.223207	0.96573	0.187883	0.923353	0.159135	0.975819	0.201373	0.943915	0.235717	0.96381	0.184684	0.918419	0.169528	0.978143	0.19698	0.940511	0.238672	0.968893	0.186284	0.921785	0.161581	0.97916	0.202152	0.947183	0.250985	0.967288	0.183353	0.91688	0.119736	0.956844	0.267448	0.951414	0.160313	0.941648	0.255995	0.938887	0.103237	0.962775	0.277729	0.962466	0.162185	0.940968	0.25601	0.938542
0.144384	0.980017	0.199401	0.940817	0.193546	0.972955	0.188044	0.922459	0.1342	0.981415	0.202768	0.945708	0.202827	0.971658	0.185072	0.918348	0.153127	0.981219	0.189494	0.93752	0.206185	0.974466	0.178027	0.918376	0.134017	0.983555	0.195651	0.947011	0.20649	0.974428	0.178156	0.918384	0.114359	0.961968	0.261067	0.94954	0.149281	0.949911	0.250097	0.937286	0.0922091	0.969319	0.273631	0.962032	0.145862	0.951059	0.251028	0.937693
0.160468	0.9776	0.174357	0.935709	0.211243	0.970249	0.165329	0.921174	0.139772	0.980491	0.18303	0.94886	0.214256	0.969825	0.162501	0.916137	0.174041	0.978181	0.164706	0.930166	0.232158	0.970635	0.154857	0.913577	0.146471	0.98164	0.175004	0.946717	0.228849	0.971054	0.154095	0.911091	0.118808	0.959131	0.256271	0.950741	0.149917	0.948	0.24619	0.939496	0.0905271	0.96886	0.270451	0.964687	0.148381	0.948533	0.247743	0.941013
0.160997	0.978667	0.188863	0.935237	0.209796	0.971929	0.177558	0.916482	0.143327	0.981005	0.193377	0.941338	0.221198	0.970403	0.173745	0.91054	0.168576	0.979402	0.179425	0.930906	0.216767	0.973253	0.169892	0.914045	0.141976	0.98265	0.188189	0.942425	0.226515	0.97205	0.166681	0.907984	0.116399	0.960172	0.267442	0.948303	0.146343	0.94947	0.258256	0.937975	0.097432	0.966667	0.278569	0.959394	0.15361	0.946961	0.253398	0.932806
0.164497	0.979598	0.159333	0.931578	0.222057	0.972209	0.146523	0.908246	0.13449	0.983323	0.168248	0.944902	0.202127	0.974703	0.152153	0.917358	0.179377	0.979066	0.15384	0.92407	0.238596	0.971902	0.141587	0.900324	0.139897	0.983677	0.165759	0.943103	0.216154	0.974544	0.147622	0.910574	0.124244	0.96049	0.228058	0.943419	0.163993	0.947413	0.214617	0.92716	0.092402	0.97062	0.243729	0.959884	0.144999	0.953504	0.223184	0.936267
0.153023	0.974879	0.216914	0.941798	0.22644	0.962387	0.199233	0.916149	0.166958	0.972601	0.210399	0.93536	0.220485	0.963363	0.195859	0.912649	0.159605	0.977586	0.22139	0.940405	0.232394	0.966969	0.206383	0.91646	0.159761	0.977571	0.219819	0.939665	0.218413	0.968943	0.206036	0.916882	0.11847	0.956187	0.260314	0.946524	0.16715	0.937518	0.244786	0.929612	0.110003	0.959341	0.266494	0.95336	0.156794	0.941379	0.247439	0.932719
0.153648	0.980015	0.170639	0.937419	0.220283	0.971119	0.157413	0.914826	0.1527	0.980141	0.172277	0.940281	0.214114	0.971925	0.157462	0.914079	0.178925	0.979534	0.156335	0.9276	0.247635	0.971448	0.1451	0.905882	0.16316	0.981339	0.162244	0.937337	0.236882	0.972685	0.145407	0.906161	0.134303	0.962285	0.214328	0.938654	0.178536	0.949497	0.201816	0.922516	0.108462	0.969544	0.227658	0.95395	0.168929	0.952214	0.205384	0.927013
0.158352	0.979294	0.192945	0.936284	0.2134	0.971816	0.180846	0.916337	0.143797	0.98119	0.19788	0.942269	0.214168	0.971715	0.179401	0.9139	0.174217	0.979287	0.176754	0.928252	0.229883	0.972393	0.166276	0.909643	0.146912	0.982527	0.186967	0.941926	0.227638	0.972663	0.165434	0.907832	0.127358	0.96538	0.243082	0.944273	0.164628	0.954832	0.232056	0.930723	0.104719	0.97153	0.255861	0.957317	0.162088	0.955529	0.232447	0.930654
0.157861	0.980918	0.177994	0.933326	0.208041	0.97462	0.167783	0.915766	0.139619	0.98311	0.184169	0.942792	0.217391	0.97348	0.165784	0.911505	0.175995	0.980074	0.169436	0.926407	0.22756	0.973998	0.159647	0.908084	0.144094	0.983674	0.178855	0.941431	0.232761	0.973404	0.158621	0.906104	0.128219	0.967571	0.231855	0.943834	0.163628	0.958254	0.222385	0.931549	0.105557	0.973279	0.242345	0.955243	0.170056	0.956615	0.219027	0.92701
0.18857	0.978033	0.164645	0.91954	0.24912	0.97073	0.152759	0.896777	0.163527	0.980962	0.171245	0.929783	0.256831	0.969824	0.151207	0.894133	0.205718	0.97675	0.156671	0.9112	0.263509	0.969964	0.146182	0.889784	0.165882	0.981263	0.167246	0.928445	0.270674	0.969147	0.144753	0.886921	0.147843	0.963318	0.217899	0.932278	0.188039	0.952969	0.206393	0.91695	0.119837	0.970288	0.230232	0.947328	0.192289	0.951906	0.205013	0.91438
0.148089	0.977822	0.19404	0.943859	0.208308	0.968476	0.181527	0.92343	0.147176	0.977998	0.194036	0.944214	0.210942	0.968078	0.179021	0.919959	0.164185	0.978807	0.189649	0.938401	0.230091	0.969986	0.178051	0.917169	0.154218	0.980128	0.192318	0.942516	0.227457	0.970331	0.176824	0.915679	0.121378	0.956292	0.257246	0.947158	0.161753	0.941203	0.245302	0.934051	0.104019	0.962611	0.267666	0.958922	0.155066	0.943634	0.247441	0.935841
0.147132	0.980615	0.174514	0.940534	0.204678	0.972766	0.161135	0.917626	0.137801	0.981829	0.176563	0.942576	0.198037	0.973649	0.162611	0.91996	0.165045	0.979991	0.165802	0.931538	0.221719	0.972852	0.153934	0.909899	0.141571	0.982824	0.172606	0.941565	0.215255	0.973644	0.155249	0.911831	0.115602	0.963695	0.242779	0.950654	0.153376	0.951378	0.229991	0.9353	0.0970891	0.969479	0.251771	0.958665	0.147558	0.953222	0.23238	0.937739
0.155532	0.979241	0.170011	0.939014	0.220578	0.970304	0.156811	0.917563	0.145237	0.980625	0.174477	0.946475	0.205749	0.972301	0.159409	0.921583	0.181209	0.978454	0.157832	0.92851	0.249261	0.970106	0.14574	0.906757	0.154493	0.981641	0.166755	0.943972	0.231124	0.972281	0.149067	0.912736	0.125389	0.960217	0.241337	0.950383	0.166489	0.946747	0.22885	0.936007	0.103955	0.96703	0.252001	0.961221	0.153433	0.950922	0.232644	0.940317
0.168162	0.975286	0.20082	0.9354	0.228918	0.965943	0.189056	0.917	0.151771	0.977686	0.210048	0.947544	0.225113	0.966511	0.190507	0.919409	0.173925	0.976586	0.196036	0.933038	0.23824	0.967533	0.183751	0.913908	0.152716	0.979437	0.205922	0.94787	0.234911	0.967988	0.186116	0.917816	0.123193	0.955327	0.278119	0.953708	0.163424	0.940051	0.265151	0.940103	0.105243	0.961818	0.288782	0.963124	0.153151	0.943822	0.26955	0.944289
0.158972	0.978349	0.195125	0.937941	0.217969	0.970023	0.180254	0.914843	0.136092	0.981466	0.200832	0.945899	0.198604	0.972686	0.18714	0.924267	0.157672	0.98075	0.187921	0.938463	0.214969	0.973497	0.174598	0.917201	0.1337	0.983679	0.194712	0.94792	0.201188	0.975196	0.179588	0.923891	0.11824	0.960495	0.268254	0.949584	0.155628	0.947516	0.255052	0.934898	0.0949132	0.968286	0.281302	0.961209	0.142857	0.951823	0.261656	0.941243
0.14311	0.978819	0.190386	0.947236	0.19877	0.970254	0.179084	0.928424	0.137792	0.979619	0.191598	0.948775	0.20006	0.970061	0.176419	0.925337	0.166059	0.978607	0.178428	0.937161	0.223765	0.970852	0.168237	0.918613	0.144588	0.981384	0.184224	0.945656	0.225055	0.970684	0.16569	0.914753	0.124249	0.955164	0.258706	0.949235	0.161129	0.941243	0.247899	0.936231	0.100955	0.963592	0.270716	0.961867	0.156368	0.942979	0.249571	0.939207
0.150012	0.979828	0.176462	0.941973	0.2105	0.97142	0.164103	0.921613	0.14421	0.980589	0.180248	0.947679	0.203332	0.972394	0.165628	0.924495	0.158018	0.98056	0.168311	0.937616	0.218726	0.972831	0.157744	0.918823	0.143742	0.9823	0.175859	0.948889	0.211029	0.973787	0.159112	0.921473	0.112786	0.961326	0.263484	0.956473	0.151478	0.94757	0.252181	0.94385	0.0995295	0.965828	0.272728	0.964967	0.141841	0.950905	0.255825	0.947768
0.162702	0.975209	0.229357	0.942693	0.225933	0.965185	0.217711	0.925425	0.145384	0.97787	0.235505	0.951183	0.220076	0.966084	0.216586	0.92485	0.173774	0.97495	0.219936	0.937047	0.235097	0.965729	0.20976	0.920835	0.146791	0.978861	0.23062	0.951726	0.226972	0.966911	0.209423	0.921001	0.11635	0.950576	0.314304	0.958527	0.152669	0.934457	0.302772	0.947284	0.0964534	0.959068	0.324803	0.967536	0.144733	0.93786	0.30508	0.949551
0.13673	0.981904	0.181387	0.944885	0.182234	0.975657	0.170636	0.926649	0.12514	0.983441	0.185165	0.949531	0.184125	0.975404	0.170437	0.926368	0.143134	0.981452	0.17729	0.941952	0.187315	0.975501	0.167799	0.925376	0.122436	0.984138	0.184544	0.951267	0.190033	0.975145	0.167199	0.92431	0.0970386	0.964505	0.274622	0.958414	0.120938	0.955365	0.266199	0.948511	0.0769525	0.971861	0.284183	0.966656	0.124247	0.954143	0.265069	0.947251
0.142723	0.979817	0.206834	0.944288	0.189176	0.972987	0.195152	0.926245	0.125228	0.982291	0.211827	0.950535	0.186577	0.973359	0.196356	0.927727	0.156237	0.9803	0.193205	0.93744	0.203326	0.974111	0.182505	0.919387	0.130487	0.983547	0.201417	0.948473	0.203385	0.974104	0.182806	0.91996	0.113491	0.960345	0.27779	0.953243	0.141055	0.950248	0.268719	0.942667	0.087677	0.969364	0.291693	0.964859	0.141232	0.950187	0.268778	0.942578
0.134269	0.979039	0.189767	0.944521	0.194097	0.969369	0.174645	0.921547	0.141585	0.977925	0.18628	0.94111	0.194514	0.969301	0.173982	0.920213	0.155033	0.979858	0.182933	0.935606	0.217511	0.971437	0.170523	0.914272	0.147176	0.980907	0.183823	0.939035	0.2148	0.97179	0.170561	0.913842	0.126916	0.954942	0.245232	0.942687	0.168596	0.93957	0.231744	0.927383	0.110783	0.96072	0.253207	0.952684	0.159522	0.942818	0.23447	0.929834
0.160369	0.97835	0.175798	0.936223	0.225333	0.969293	0.160184	0.910107	0.158259	0.978637	0.176581	0.937765	0.22122	0.969853	0.16233	0.91437	0.19	0.977015	0.163495	0.923006	0.255127	0.968846	0.149934	0.897954	0.166326	0.979883	0.170991	0.935881	0.245549	0.970015	0.153701	0.905713	0.152889	0.952175	0.229091	0.937174	0.19598	0.938177	0.214924	0.920272	0.121639	0.961961	0.243134	0.952951	0.184933	0.941662	0.219838	0.926008
0.164767	0.975773	0.197156	0.935343	0.240174	0.964223	0.179354	0.908436	0.172893	0.974549	0.195669	0.934682	0.242006	0.96395	0.181213	0.911265	0.201456	0.972878	0.18009	0.920778	0.277261	0.962188	0.165339	0.895109	0.184148	0.975183	0.187667	0.932527	0.274463	0.96257	0.169016	0.901415	0.178849	0.938931	0.23317	0.926478	0.229081	0.92084	0.217959	0.90758	0.143295	0.951003	0.251219	0.945019	0.219629	0.924107	0.222825	0.913528
0.153769	0.980914	0.172044	0.934054	0.234438	0.970598	0.154297	0.903005	0.16742	0.9792	0.169192	0.929397	0.224519	0.971842	0.156506	0.906478	0.188327	0.977922	0.157722	0.919044	0.267967	0.96826	0.142891	0.890342	0.176429	0.979298	0.162601	0.926527	0.254722	0.969829	0.145388	0.894532	0.155393	0.95483	0.212643	0.930362	0.203611	0.940246	0.197643	0.910415	0.127751	0.962835	0.224924	0.943987	0.195415	0.942652	0.200845	0.914395
0.160301	0.97741	0.191677	0.937675	0.231155	0.967106	0.173519	0.909332	0.162354	0.977129	0.18918	0.93424	0.222127	0.96839	0.175367	0.912431	0.187476	0.97691	0.172581	0.925178	0.254678	0.968326	0.158677	0.900738	0.168734	0.979226	0.177518	0.932766	0.250104	0.968895	0.159242	0.902193	0.155221	0.950046	0.238786	0.934591	0.198842	0.93543	0.223882	0.916696	0.125192	0.959733	0.252188	0.948378	0.193674	0.937107	0.226998	0.920416
0.142557	0.978382	0.198411	0.944206	0.205433	0.9685	0.182446	0.919559	0.150435	0.977202	0.19519	0.940091	0.215895	0.966896	0.181268	0.917526	0.155245	0.98085	0.190417	0.94078	0.22002	0.972556	0.177397	0.917895	0.15443	0.980963	0.190564	0.940878	0.229175	0.971414	0.17679	0.916717	0.130719	0.955694	0.244177	0.942366	0.177918	0.939096	0.229162	0.92526	0.11787	0.960087	0.252262	0.951453	0.174195	0.940371	0.23222	0.927993
0.141026	0.977964	0.218394	0.943563	0.185469	0.97073	0.20672	0.926419	0.131947	0.97939	0.221176	0.946477	0.191232	0.969821	0.203686	0.922808	0.179487	0.976549	0.19202	0.926373	0.22646	0.97012	0.182332	0.909847	0.142169	0.981434	0.204751	0.94287	0.228183	0.969892	0.180626	0.907607	0.152546	0.946854	0.255369	0.935858	0.183717	0.935411	0.245894	0.924776	0.108459	0.962232	0.278294	0.957155	0.181875	0.936059	0.246076	0.924865
0.144807	0.977243	0.195018	0.942963	0.203351	0.967739	0.18153	0.922791	0.142406	0.977605	0.196951	0.945177	0.200261	0.968229	0.181175	0.921786	0.186902	0.975207	0.169323	0.925246	0.248411	0.966739	0.158216	0.90656	0.16031	0.978722	0.179451	0.940224	0.244193	0.967304	0.158491	0.906892	0.141616	0.951393	0.247255	0.941087	0.175726	0.939157	0.237141	0.929365	0.106775	0.963329	0.265632	0.959061	0.172696	0.940206	0.238277	0.930523
0.166286	0.970987	0.209743	0.934103	0.23841	0.95789	0.190514	0.907463	0.167325	0.970781	0.209977	0.935775	0.228544	0.959633	0.19365	0.911893	0.204481	0.969353	0.199496	0.919061	0.269875	0.959048	0.187347	0.899246	0.174174	0.973874	0.212585	0.936373	0.265086	0.959775	0.188375	0.900467	0.149829	0.941987	0.270427	0.940877	0.190517	0.925377	0.257639	0.927155	0.119191	0.953803	0.287945	0.957083	0.18659	0.926916	0.259787	0.929183
0.153417	0.975597	0.1841	0.935322	0.216235	0.96529	0.167737	0.909771	0.147558	0.976526	0.185661	0.937607	0.208732	0.966495	0.169981	0.912819	0.194371	0.973307	0.160827	0.916343	0.251152	0.965196	0.149739	0.895663	0.15367	0.978894	0.173193	0.935721	0.246485	0.965843	0.150219	0.89624	0.162113	0.944118	0.230003	0.928658	0.202499	0.929619	0.217525	0.913481	0.117441	0.95951	0.249167	0.949781	0.194346	0.932453	0.219753	0.915628
0.164974	0.973322	0.198864	0.933681	0.227819	0.962775	0.185518	0.913471	0.150031	0.975762	0.203781	0.940774	0.226791	0.962937	0.18422	0.911929	0.184779	0.974702	0.194051	0.926837	0.254858	0.964741	0.18156	0.905936	0.155542	0.978724	0.202708	0.94029	0.243857	0.966258	0.183103	0.908489	0.130111	0.952499	0.257597	0.942771	0.170299	0.937254	0.245108	0.928901	0.100429	0.96337	0.27271	0.959243	0.162383	0.940162	0.249111	0.933613
0.159881	0.977325	0.178439	0.929119	0.217697	0.968872	0.167121	0.910463	0.144178	0.979574	0.184377	0.939603	0.222709	0.968155	0.164042	0.90571	0.192067	0.976233	0.166278	0.916625	0.25474	0.968216	0.156005	0.897648	0.153216	0.981062	0.178791	0.937712	0.252143	0.968539	0.155134	0.896066	0.131778	0.958462	0.232459	0.938717	0.167492	0.94681	0.222757	0.926911	0.0982105	0.969076	0.248864	0.957378	0.165922	0.947308	0.221943	0.925673
0.1871	0.972839	0.178612	0.921139	0.247004	0.963766	0.165248	0.898783	0.160894	0.976637	0.186607	0.93285	0.250749	0.963215	0.164447	0.896606	0.208331	0.972759	0.168161	0.912911	0.269039	0.964451	0.156348	0.89104	0.163439	0.978626	0.180593	0.932076	0.269788	0.96435	0.155972	0.889856	0.155441	0.95016	0.232118	0.929398	0.20025	0.935178	0.218861	0.913358	0.119119	0.961799	0.250312	0.948965	0.193446	0.937378	0.221283	0.915137
0.195144	0.974374	0.171348	0.91933	0.247193	0.96723	0.16002	0.898748	0.154578	0.979705	0.182193	0.935602	0.251827	0.966617	0.159377	0.897491	0.214817	0.973818	0.159266	0.909405	0.266679	0.967187	0.14956	0.889966	0.155346	0.98107	0.175703	0.935068	0.26751	0.967085	0.149371	0.88952	0.158248	0.955952	0.222108	0.928005	0.195539	0.9451	0.211598	0.914073	0.114633	0.968113	0.241513	0.950404	0.195657	0.945067	0.21065	0.912548
0.195473	0.975228	0.141777	0.916765	0.283795	0.963561	0.126231	0.883143	0.179605	0.97717	0.145793	0.922395	0.264029	0.966099	0.129325	0.890222	0.213164	0.974355	0.134646	0.908146	0.300718	0.963349	0.120411	0.875471	0.183107	0.977906	0.142293	0.921447	0.278109	0.966104	0.123887	0.883755	0.159755	0.957033	0.193786	0.93077	0.21739	0.940808	0.17761	0.906045	0.134292	0.963767	0.203188	0.9409	0.204664	0.944272	0.18036	0.910668
0.142268	0.976623	0.19989	0.942093	0.206439	0.965755	0.183895	0.919095	0.143431	0.976465	0.198197	0.94095	0.205913	0.965833	0.184286	0.919446	0.167712	0.976681	0.190077	0.930547	0.233533	0.967221	0.177628	0.909784	0.152308	0.978859	0.193794	0.937004	0.235638	0.966913	0.175851	0.907767	0.104545	0.958839	0.284205	0.952604	0.141414	0.943824	0.272399	0.939955	0.0926274	0.963584	0.292325	0.961344	0.138941	0.944789	0.273169	0.941121
0.149486	0.978381	0.182292	0.940808	0.206284	0.9699	0.171515	0.923354	0.138857	0.979919	0.186753	0.946874	0.205928	0.969951	0.168656	0.91907	0.163516	0.979199	0.172982	0.935647	0.225588	0.971042	0.163078	0.918293	0.143731	0.981718	0.180338	0.946529	0.219233	0.971858	0.161631	0.915833	0.115371	0.959865	0.257495	0.951845	0.150244	0.947285	0.247446	0.940084	0.092335	0.967878	0.269895	0.964072	0.144928	0.949151	0.248305	0.941316
0.133749	0.979479	0.202292	0.943238	0.181149	0.971939	0.190365	0.924799	0.126624	0.980566	0.205523	0.947519	0.18169	0.971855	0.189648	0.924088	0.163521	0.977326	0.181149	0.930097	0.211506	0.97039	0.170124	0.911787	0.135703	0.981176	0.191219	0.943928	0.209104	0.970726	0.170833	0.912408	0.104246	0.959948	0.271878	0.950584	0.135569	0.947451	0.260691	0.939021	0.0809915	0.968882	0.286176	0.964283	0.128063	0.950361	0.264248	0.942334
0.138504	0.979763	0.205453	0.94535	0.189627	0.972024	0.192702	0.926348	0.127312	0.981396	0.208535	0.949511	0.186366	0.972506	0.193727	0.92752	0.159521	0.978196	0.190627	0.934434	0.210518	0.97095	0.179365	0.915839	0.133257	0.981784	0.199354	0.94657	0.207318	0.971392	0.180543	0.917112	0.105356	0.961219	0.274511	0.953207	0.139148	0.948315	0.263837	0.942261	0.0872568	0.967877	0.286497	0.964579	0.134076	0.950199	0.266076	0.943549
0.139727	0.980786	0.176839	0.941944	0.19205	0.973334	0.164764	0.921815	0.127612	0.982429	0.181376	0.948066	0.187761	0.97393	0.166034	0.923649	0.149018	0.980154	0.170215	0.937454	0.200394	0.973056	0.158956	0.918082	0.129716	0.982704	0.17736	0.947605	0.196927	0.973522	0.160029	0.91968	0.101712	0.961095	0.278804	0.954676	0.133527	0.948436	0.268427	0.943186	0.0822302	0.968507	0.289713	0.964885	0.127534	0.95075	0.269808	0.944302
0.147795	0.977098	0.217975	0.943167	0.196384	0.969192	0.207124	0.925378	0.14273	0.977871	0.220422	0.945369	0.210269	0.967013	0.202016	0.918619	0.159698	0.978406	0.20624	0.938489	0.214564	0.970625	0.195679	0.919539	0.142928	0.980663	0.212954	0.945989	0.218959	0.970023	0.193699	0.916533	0.131032	0.951475	0.260795	0.944932	0.168015	0.937073	0.250348	0.933307	0.103551	0.961626	0.278498	0.960722	0.165218	0.938118	0.251164	0.933107
0.143962	0.980102	0.204524	0.93857	0.194001	0.972931	0.19264	0.919809	0.126863	0.982478	0.210883	0.946675	0.191779	0.973241	0.192577	0.919684	0.170778	0.978618	0.183979	0.926031	0.219583	0.972246	0.174519	0.90899	0.133254	0.983328	0.197722	0.94455	0.214299	0.972914	0.175098	0.909948	0.12506	0.959964	0.265129	0.942089	0.158239	0.948898	0.254731	0.930048	0.0913245	0.970793	0.283121	0.960111	0.151033	0.951225	0.257847	0.933291
0.161955	0.980562	0.169742	0.933375	0.214583	0.97401	0.159005	0.914234	0.145161	0.982589	0.175291	0.942217	0.213454	0.974146	0.157766	0.912142	0.177226	0.979872	0.161275	0.926703	0.227888	0.973885	0.151977	0.909265	0.146432	0.983382	0.170853	0.942634	0.225275	0.974185	0.151245	0.907886	0.138916	0.959052	0.230188	0.942298	0.173003	0.948577	0.21972	0.929829	0.109831	0.967645	0.243023	0.956837	0.171993	0.948877	0.219518	0.929698
0.167753	0.97812	0.195243	0.93826	0.242675	0.967934	0.181068	0.916036	0.171989	0.977543	0.197154	0.942237	0.239631	0.968336	0.181751	0.91696	0.183296	0.976427	0.185771	0.929666	0.253472	0.96698	0.173085	0.908418	0.170572	0.97804	0.193303	0.941462	0.250999	0.967302	0.174115	0.909988	0.145314	0.952398	0.250514	0.942901	0.190544	0.936822	0.236432	0.926671	0.122532	0.959807	0.264102	0.955424	0.185502	0.938494	0.239319	0.929573
0.169939	0.982273	0.161414	0.929501	0.229332	0.975838	0.149268	0.90585	0.149207	0.984426	0.16617	0.936815	0.228157	0.975962	0.149629	0.906781	0.188055	0.979566	0.157546	0.920504	0.24458	0.973162	0.146391	0.898065	0.149703	0.983724	0.167681	0.936674	0.238234	0.973859	0.148038	0.901057	0.144518	0.960734	0.209378	0.932065	0.181033	0.950375	0.198358	0.916809	0.107244	0.970847	0.225908	0.950781	0.178036	0.951198	0.199226	0.917954
0.15815	0.978604	0.182112	0.939753	0.224161	0.96944	0.170353	0.920319	0.142932	0.980663	0.187963	0.948612	0.211771	0.97113	0.17145	0.923239	0.177712	0.97889	0.170729	0.932525	0.250752	0.969982	0.160389	0.914163	0.154644	0.981632	0.179792	0.947345	0.233979	0.971991	0.161171	0.916647	0.116992	0.96448	0.247525	0.951844	0.15771	0.951769	0.23637	0.938632	0.0935248	0.971604	0.259559	0.96463	0.144619	0.955773	0.239725	0.942723
0.165355	0.974636	0.187192	0.938815	0.238936	0.963018	0.173703	0.916072	0.165695	0.974611	0.189498	0.940924	0.241136	0.962682	0.172137	0.913879	0.188083	0.97502	0.180276	0.930641	0.268717	0.96398	0.168047	0.907555	0.171669	0.977225	0.188438	0.941523	0.262311	0.964843	0.168688	0.909062	0.128399	0.953075	0.268022	0.949398	0.175265	0.935418	0.254013	0.934015	0.110917	0.959518	0.279333	0.961118	0.166952	0.938487	0.258404	0.939345
0.13349	0.981742	0.187651	0.944553	0.179407	0.975242	0.178098	0.929542	0.119624	0.98365	0.193101	0.953195	0.184074	0.974597	0.175917	0.92649	0.157286	0.980536	0.178837	0.93433	0.206138	0.974258	0.169808	0.919483	0.126469	0.984361	0.189386	0.950962	0.205961	0.97428	0.169664	0.91806	0.113984	0.964934	0.245344	0.947843	0.144228	0.955259	0.236227	0.937246	0.0888073	0.972702	0.258664	0.962681	0.14287	0.95568	0.237278	0.938106
0.157971	0.977445	0.197011	0.936023	0.215782	0.968952	0.183099	0.913431	0.142926	0.979633	0.202127	0.942096	0.211653	0.969545	0.185522	0.916467	0.168116	0.979248	0.184311	0.932823	0.224435	0.972078	0.17263	0.911824	0.141748	0.982537	0.193645	0.94467	0.219942	0.972636	0.175035	0.915078	0.124698	0.960644	0.250116	0.945139	0.165685	0.947343	0.236835	0.929788	0.103367	0.967451	0.262555	0.957456	0.159491	0.949313	0.240686	0.933573
0.150596	0.97965	0.194442	0.938444	0.19857	0.972906	0.183581	0.919483	0.128754	0.982603	0.200526	0.945787	0.19792	0.972994	0.183455	0.92031	0.161995	0.980106	0.181679	0.932854	0.212425	0.97366	0.171659	0.914926	0.129429	0.984108	0.192442	0.947305	0.208939	0.974092	0.172105	0.916347	0.13291	0.961662	0.24976	0.941379	0.167819	0.951145	0.238902	0.927631	0.101164	0.970829	0.265037	0.956117	0.162383	0.952728	0.239971	0.928537
0.173077	0.973965	0.189788	0.938022	0.232481	0.96469	0.178159	0.919157	0.161033	0.975784	0.193125	0.942304	0.250086	0.962016	0.173678	0.912009	0.197067	0.974459	0.181624	0.928208	0.265343	0.965273	0.170589	0.908492	0.178419	0.976883	0.188584	0.938657	0.279036	0.96348	0.167497	0.902314	0.138937	0.953329	0.24884	0.943805	0.178688	0.939432	0.237576	0.930347	0.114559	0.961526	0.262948	0.958519	0.182796	0.938039	0.237649	0.930771
0.168426	0.97621	0.196668	0.93197	0.217412	0.969009	0.185873	0.914047	0.14235	0.979916	0.204573	0.942845	0.228523	0.967426	0.182783	0.90891	0.185093	0.977103	0.180238	0.925702	0.237958	0.970291	0.170616	0.908465	0.146363	0.981913	0.192042	0.942339	0.242737	0.969695	0.168923	0.904712	0.141852	0.958429	0.233441	0.936687	0.177281	0.94762	0.223076	0.923609	0.109077	0.96807	0.248634	0.952869	0.180385	0.946703	0.221688	0.921353
0.173387	0.977123	0.181921	0.928376	0.223047	0.970293	0.170327	0.908427	0.144452	0.980948	0.19014	0.939905	0.223582	0.970222	0.170619	0.90889	0.187033	0.977469	0.171163	0.921607	0.236709	0.971215	0.160763	0.902423	0.144334	0.982621	0.18391	0.940171	0.23564	0.971345	0.161597	0.903688	0.146035	0.963189	0.23018	0.934308	0.186011	0.952693	0.217795	0.91828	0.111279	0.971965	0.246375	0.952396	0.179358	0.954384	0.220599	0.92129
0.176373	0.975084	0.173694	0.92468	0.242958	0.965345	0.158501	0.899245	0.15508	0.978079	0.180935	0.93494	0.230043	0.967188	0.162072	0.904643	0.196048	0.975304	0.169885	0.91679	0.262097	0.966659	0.157478	0.894063	0.158975	0.97996	0.182362	0.935352	0.248364	0.968406	0.160597	0.898816	0.141732	0.959363	0.232501	0.938046	0.190948	0.944754	0.217299	0.919175	0.120088	0.965544	0.244431	0.950961	0.179494	0.948068	0.222738	0.925486
0.171283	0.976866	0.173338	0.934035	0.225953	0.969235	0.162108	0.916126	0.140177	0.981071	0.18235	0.947946	0.220959	0.969915	0.163561	0.91783	0.193607	0.976779	0.163799	0.924949	0.25119	0.969632	0.153455	0.907497	0.150492	0.981958	0.175529	0.94531	0.246724	0.970171	0.154472	0.908405	0.137097	0.961864	0.227956	0.944734	0.172983	0.951515	0.21777	0.932482	0.103679	0.971163	0.242666	0.960653	0.167754	0.95298	0.219943	0.934509
0.14651	0.977996	0.185737	0.937677	0.203584	0.969155	0.171621	0.915263	0.136636	0.979483	0.188847	0.941504	0.20221	0.969363	0.172735	0.916044	0.177012	0.975994	0.168477	0.923886	0.232552	0.968185	0.157035	0.90385	0.143082	0.980599	0.179333	0.939692	0.229984	0.968536	0.157961	0.904111	0.125275	0.955747	0.243945	0.940253	0.160878	0.942711	0.231688	0.925972	0.0947841	0.966526	0.259372	0.955935	0.153531	0.945329	0.235216	0.928689
0.158294	0.974427	0.192035	0.937551	0.216833	0.964553	0.178701	0.915991	0.158869	0.974335	0.192311	0.938255	0.226256	0.963013	0.174644	0.911009	0.170853	0.976224	0.188473	0.932732	0.229529	0.967681	0.176852	0.912618	0.157244	0.978121	0.192052	0.939543	0.236274	0.966731	0.17417	0.908161	0.131994	0.949837	0.260677	0.944629	0.16932	0.934971	0.249477	0.931306	0.112282	0.957332	0.27213	0.95677	0.171701	0.934057	0.248139	0.931277
0.149976	0.977294	0.200831	0.937409	0.224707	0.965676	0.181974	0.908466	0.142878	0.97836	0.203475	0.941157	0.188647	0.971184	0.191886	0.92431	0.182205	0.975803	0.180775	0.923301	0.259847	0.965184	0.164228	0.893832	0.152923	0.979683	0.191085	0.938072	0.216004	0.971058	0.175201	0.914238	0.127142	0.954301	0.254368	0.93962	0.177687	0.935604	0.236481	0.918919	0.103111	0.962926	0.267997	0.954038	0.148161	0.946304	0.249421	0.934276
0.156893	0.973612	0.224336	0.937504	0.218763	0.962775	0.208867	0.915317	0.14544	0.975526	0.22901	0.943071	0.2083	0.964555	0.21241	0.919471	0.187712	0.9716	0.207096	0.922844	0.250604	0.96164	0.193847	0.901094	0.152332	0.976941	0.221723	0.941057	0.239034	0.963411	0.197452	0.906124	0.138861	0.945229	0.263541	0.937296	0.180533	0.928029	0.250305	0.922745	0.107232	0.957693	0.28301	0.95604	0.172887	0.931076	0.254195	0.927104
0.158175	0.977258	0.180951	0.935859	0.214405	0.968919	0.16984	0.917278	0.13559	0.980523	0.188981	0.947492	0.212326	0.969221	0.169282	0.917256	0.183252	0.977044	0.167447	0.928801	0.243006	0.969307	0.157528	0.911254	0.145634	0.981772	0.179426	0.947202	0.236828	0.970088	0.157816	0.911837	0.127898	0.957166	0.248126	0.945435	0.166974	0.943662	0.237122	0.932869	0.0984875	0.96705	0.262878	0.961382	0.156757	0.94711	0.23973	0.935788
0.144965	0.978608	0.185975	0.943928	0.217333	0.967559	0.168294	0.916555	0.156869	0.976851	0.180979	0.938703	0.213015	0.968204	0.169157	0.916572	0.154357	0.980357	0.183585	0.940355	0.223656	0.971208	0.169228	0.915917	0.15396	0.98041	0.182619	0.940872	0.218001	0.971937	0.170575	0.9165	0.125415	0.95667	0.244654	0.945596	0.174411	0.939133	0.229046	0.927928	0.115534	0.960079	0.250154	0.952699	0.160738	0.943908	0.233371	0.932435
0.147347	0.980136	0.194119	0.940681	0.2054	0.97202	0.181291	0.91985	0.144149	0.980535	0.193746	0.940613	0.208667	0.971579	0.177615	0.915097	0.169798	0.979724	0.178793	0.931326	0.226935	0.972617	0.168943	0.913325	0.147753	0.982329	0.185923	0.941541	0.225955	0.972739	0.166419	0.909694	0.154023	0.949694	0.238396	0.932906	0.187578	0.93814	0.229104	0.92157	0.109434	0.964209	0.25981	0.95473	0.184578	0.939137	0.229028	0.921209
0.139843	0.981087	0.185694	0.945409	0.199365	0.972776	0.170967	0.923177	0.141726	0.980822	0.185247	0.946052	0.191022	0.973916	0.17369	0.926709	0.169121	0.979365	0.172528	0.932384	0.229714	0.9717	0.160049	0.911795	0.152509	0.981381	0.178404	0.942567	0.220841	0.972793	0.161877	0.913731	0.132948	0.955485	0.246269	0.945879	0.168694	0.943011	0.234393	0.932617	0.105023	0.964811	0.261153	0.960504	0.15988	0.945988	0.23882	0.93711
0.151848	0.977859	0.213471	0.943949	0.216017	0.968103	0.197583	0.920463	0.159722	0.976713	0.210424	0.941931	0.225405	0.966717	0.19643	0.919149	0.173826	0.976473	0.203429	0.936183	0.234745	0.967827	0.191205	0.915988	0.160341	0.9783	0.208043	0.943806	0.238768	0.967276	0.191588	0.917589	0.137196	0.946374	0.277198	0.946815	0.17243	0.931823	0.265623	0.934413	0.111587	0.956384	0.290949	0.960188	0.174346	0.931064	0.265456	0.934604
0.133327	0.984041	0.174602	0.944089	0.19819	0.976039	0.158551	0.916911	0.146255	0.982476	0.16961	0.937314	0.202538	0.975513	0.158064	0.91628	0.168245	0.98096	0.161655	0.9285	0.228333	0.973901	0.149115	0.904952	0.155051	0.982436	0.164778	0.934297	0.229684	0.973747	0.148955	0.904159	0.137856	0.956002	0.228717	0.938825	0.173101	0.944235	0.216989	0.924653	0.111803	0.964272	0.240802	0.951579	0.176039	0.943289	0.216101	0.923341
0.144384	0.976863	0.192592	0.943012	0.19993	0.967603	0.180264	0.923513	0.146154	0.97661	0.192035	0.943303	0.211903	0.965662	0.175249	0.917392	0.158823	0.9783	0.187367	0.93765	0.224078	0.969038	0.174711	0.915497	0.153696	0.979027	0.189485	0.94098	0.227499	0.968563	0.172294	0.91268	0.113559	0.957277	0.268433	0.951281	0.154299	0.941355	0.255578	0.936669	0.102997	0.961304	0.276096	0.95989	0.1545	0.941278	0.255729	0.937977
0.151368	0.97873	0.179537	0.940427	0.210352	0.97019	0.168269	0.922444	0.15202	0.978652	0.183681	0.946995	0.218099	0.969092	0.166456	0.919408	0.171494	0.97899	0.171291	0.93364	0.236534	0.970772	0.160473	0.915039	0.159903	0.980425	0.178544	0.94597	0.240617	0.970268	0.159946	0.913747	0.11646	0.961034	0.252163	0.951802	0.153426	0.948259	0.241064	0.939337	0.103258	0.965468	0.262352	0.962556	0.154086	0.948036	0.242381	0.94028
0.145769	0.978828	0.207555	0.940585	0.192723	0.971715	0.196659	0.923409	0.12856	0.981314	0.214392	0.94875	0.195099	0.971366	0.194828	0.921498	0.162487	0.979127	0.19517	0.932029	0.210425	0.972684	0.186191	0.916783	0.128973	0.983423	0.208349	0.949535	0.209177	0.972846	0.185478	0.915568	0.110619	0.959233	0.2746	0.951189	0.14253	0.946956	0.264943	0.940892	0.0866123	0.968062	0.290088	0.965201	0.138135	0.948592	0.265625	0.941308
0.133784	0.980979	0.19161	0.947288	0.180771	0.974077	0.181781	0.932117	0.119631	0.983002	0.196608	0.954005	0.182661	0.973805	0.179337	0.928428	0.151821	0.980286	0.182432	0.939637	0.20189	0.973556	0.172995	0.924546	0.126594	0.983575	0.191227	0.952374	0.199882	0.973819	0.172039	0.922143	0.104612	0.961932	0.266816	0.953687	0.13162	0.951724	0.258374	0.944745	0.0797638	0.970999	0.27978	0.966386	0.133451	0.951052	0.256982	0.942923
0.154096	0.979048	0.191601	0.938233	0.197886	0.972827	0.182104	0.922124	0.131471	0.982133	0.198259	0.947505	0.209481	0.971235	0.178699	0.917474	0.17064	0.978625	0.178317	0.929505	0.209813	0.973458	0.171057	0.915831	0.133634	0.983271	0.190118	0.946722	0.22497	0.97154	0.167195	0.909823	0.10188	0.962595	0.272292	0.954185	0.128321	0.952438	0.264102	0.944817	0.0826727	0.969661	0.283539	0.964189	0.132548	0.950871	0.262132	0.942623
0.140468	0.977985	0.194986	0.943904	0.20596	0.96733	0.179867	0.920426	0.149053	0.976635	0.19315	0.942062	0.208716	0.966893	0.178439	0.919252	0.156177	0.97899	0.190595	0.935686	0.223821	0.969526	0.177865	0.91241	0.15574	0.979044	0.191858	0.938355	0.227393	0.96904	0.176185	0.91178	0.104743	0.9613	0.264105	0.951818	0.146867	0.94513	0.252891	0.939222	0.0980849	0.963753	0.271148	0.959874	0.139671	0.947816	0.252895	0.93901
0.144632	0.980053	0.19004	0.938953	0.198498	0.972375	0.178871	0.920093	0.139755	0.980741	0.193233	0.942326	0.209189	0.970887	0.174286	0.913659	0.156309	0.980331	0.183329	0.934301	0.209489	0.973396	0.173966	0.916997	0.139486	0.982462	0.190566	0.943705	0.217357	0.972397	0.170273	0.911041	0.110885	0.963143	0.255315	0.94838	0.148709	0.950143	0.24384	0.935375	0.0945341	0.9686	0.265829	0.958308	0.147147	0.950669	0.242736	0.933514
0.147254	0.981453	0.172572	0.939848	0.208766	0.973467	0.159853	0.918952	0.136763	0.982782	0.176705	0.946936	0.197487	0.9749	0.162773	0.922971	0.165417	0.980309	0.165149	0.932319	0.227933	0.972621	0.153528	0.912243	0.141906	0.983116	0.173583	0.946016	0.216538	0.97399	0.156375	0.916026	0.112671	0.964965	0.243853	0.952577	0.15065	0.95276	0.232386	0.939474	0.0941877	0.970726	0.253353	0.963213	0.14469	0.95463	0.234938	0.942225
0.152232	0.982553	0.172584	0.937619	0.208585	0.975857	0.160179	0.916046	0.141611	0.983766	0.174898	0.941724	0.208761	0.975837	0.160046	0.915369	0.162869	0.980907	0.166909	0.932315	0.215569	0.97448	0.155726	0.911816	0.140245	0.983555	0.173385	0.942373	0.216095	0.974418	0.155537	0.911365	0.111747	0.965894	0.232222	0.948583	0.148681	0.954207	0.219537	0.93314	0.0957156	0.970779	0.240891	0.957219	0.143187	0.955899	0.222285	0.936121
0.160108	0.97739	0.223018	0.942511	0.219891	0.968556	0.210048	0.92217	0.15076	0.97873	0.226344	0.947577	0.213869	0.969416	0.211638	0.923907	0.174093	0.975959	0.212977	0.935708	0.232566	0.967483	0.201033	0.915878	0.148975	0.979447	0.220904	0.946954	0.223533	0.968745	0.203381	0.919172	0.133488	0.950936	0.266062	0.94811	0.172688	0.935833	0.25195	0.933275	0.109284	0.959892	0.277981	0.960148	0.163267	0.939334	0.256963	0.937791
0.153795	0.977095	0.190832	0.939085	0.215773	0.967518	0.177373	0.917344	0.159042	0.976333	0.189277	0.937485	0.23286	0.964948	0.174045	0.911273	0.166032	0.979421	0.186081	0.93564	0.226232	0.971654	0.175755	0.916999	0.157603	0.980482	0.189495	0.940976	0.247877	0.968944	0.172244	0.910449	0.131684	0.954557	0.243702	0.941082	0.171655	0.940171	0.232811	0.927705	0.111854	0.961423	0.255647	0.953806	0.178283	0.937862	0.230282	0.924874
0.151327	0.979943	0.182407	0.940949	0.213144	0.971463	0.168377	0.918115	0.154291	0.979531	0.181925	0.940644	0.21238	0.971565	0.168257	0.918193	0.179085	0.979261	0.172179	0.931658	0.242229	0.97166	0.159871	0.909895	0.161188	0.981315	0.178003	0.941176	0.236412	0.97234	0.161809	0.913187	0.147733	0.956103	0.227187	0.939912	0.189435	0.94319	0.215596	0.925643	0.120394	0.964191	0.241982	0.955362	0.179623	0.946132	0.218612	0.929072
0.137705	0.980755	0.204726	0.944747	0.198159	0.972025	0.188211	0.920189	0.146875	0.97946	0.200838	0.94007	0.200238	0.971731	0.187933	0.920025	0.172973	0.979339	0.18411	0.929685	0.229819	0.972268	0.172058	0.909118	0.152369	0.981785	0.190809	0.939031	0.228393	0.972439	0.172304	0.909544	0.145444	0.953782	0.243136	0.938424	0.184081	0.94094	0.230247	0.922889	0.112962	0.964069	0.260166	0.954547	0.175527	0.943685	0.235113	0.928076
0.15493	0.976446	0.210101	0.942084	0.216158	0.966714	0.1959	0.920204	0.156566	0.976207	0.208823	0.941272	0.226917	0.965055	0.192971	0.916618	0.185236	0.975095	0.189382	0.929897	0.246528	0.966433	0.177416	0.909739	0.163996	0.977962	0.196108	0.940491	0.255135	0.965258	0.176221	0.908027	0.157844	0.943018	0.25312	0.936555	0.196498	0.928232	0.241495	0.923269	0.124611	0.955026	0.26978	0.953493	0.199726	0.92705	0.240394	0.922111
0.13861	0.981639	0.180817	0.942278	0.201258	0.973071	0.164766	0.915795	0.143357	0.980993	0.178672	0.938919	0.198009	0.973506	0.166402	0.918183	0.167989	0.980015	0.168626	0.928717	0.228701	0.972515	0.155634	0.904848	0.149968	0.982144	0.174	0.936813	0.221434	0.973388	0.157882	0.908275	0.140813	0.955585	0.231259	0.938329	0.180846	0.942428	0.217283	0.921354	0.108392	0.965779	0.24564	0.952738	0.170507	0.945719	0.22199	0.926169
0.136032	0.976373	0.205407	0.948016	0.194356	0.965871	0.189919	0.926031	0.137885	0.976089	0.203434	0.946511	0.195898	0.9656	0.18818	0.924484	0.161094	0.976562	0.192959	0.937671	0.220726	0.967528	0.180465	0.916881	0.150847	0.978085	0.194915	0.940894	0.222062	0.967331	0.178007	0.914606	0.0918789	0.960263	0.308094	0.960798	0.124859	0.945436	0.29736	0.95025	0.0809859	0.96503	0.314765	0.968012	0.123625	0.945974	0.296909	0.950524
0.140895	0.977677	0.210277	0.946352	0.192159	0.969337	0.199531	0.930217	0.120406	0.980932	0.218017	0.956037	0.188417	0.969933	0.200524	0.931683	0.165618	0.977283	0.188905	0.937107	0.223493	0.969127	0.179223	0.921463	0.13624	0.98132	0.200456	0.952273	0.215652	0.97021	0.180104	0.922178	0.11248	0.954249	0.290021	0.950613	0.145114	0.94057	0.279898	0.939838	0.0831266	0.966203	0.306353	0.965802	0.134779	0.944804	0.283483	0.94259
0.129553	0.977021	0.226183	0.952048	0.175468	0.968604	0.215305	0.93742	0.114853	0.979636	0.2319	0.958887	0.177369	0.968264	0.215069	0.936917	0.157141	0.97531	0.202918	0.940558	0.209029	0.966875	0.193093	0.926329	0.129032	0.979734	0.21449	0.956295	0.20891	0.966894	0.19411	0.927633	0.111357	0.946449	0.340804	0.952978	0.139531	0.93235	0.331566	0.943454	0.0833629	0.95993	0.357538	0.968355	0.137571	0.933301	0.33363	0.945582
0.139469	0.971861	0.258887	0.951542	0.183	0.962744	0.247696	0.935836	0.122359	0.97532	0.26349	0.956381	0.194819	0.960338	0.245907	0.93355	0.175167	0.967836	0.220926	0.934834	0.221314	0.959001	0.210722	0.919227	0.133803	0.975438	0.234913	0.951487	0.228504	0.957669	0.210701	0.918731	0.103086	0.943622	0.400181	0.955043	0.130602	0.927918	0.391943	0.945533	0.077367	0.9577	0.41465	0.967511	0.129518	0.928517	0.392486	0.945418
0.14809	0.973442	0.219414	0.941976	0.202114	0.963455	0.206308	0.923689	0.12955	0.976756	0.22605	0.949625	0.199698	0.963891	0.207717	0.924889	0.171511	0.971052	0.200407	0.930989	0.22494	0.961726	0.189118	0.914062	0.131592	0.977782	0.215739	0.94985	0.218116	0.962887	0.191601	0.916878	0.109626	0.941835	0.342209	0.946348	0.134149	0.928295	0.333027	0.935462	0.0756156	0.959871	0.361739	0.963594	0.131008	0.929974	0.334907	0.937113
0.150273	0.975605	0.198039	0.941899	0.220109	0.963853	0.180638	0.916076	0.162176	0.97367	0.192819	0.935876	0.225146	0.963018	0.177798	0.911852	0.162422	0.978019	0.197716	0.938986	0.233371	0.968046	0.183844	0.915797	0.161155	0.97819	0.196488	0.937866	0.232549	0.96815	0.181843	0.912207	0.133735	0.951428	0.254485	0.943409	0.180117	0.933896	0.240858	0.927898	0.120535	0.956218	0.262259	0.95164	0.177753	0.934752	0.240218	0.927024
0.156522	0.978115	0.181019	0.936415	0.22425	0.968331	0.163543	0.908433	0.161467	0.977419	0.179227	0.933937	0.220351	0.968882	0.165359	0.911153	0.193038	0.975718	0.163555	0.920368	0.25943	0.967041	0.150071	0.896093	0.16981	0.978636	0.17147	0.932602	0.25305	0.967852	0.152347	0.899783	0.157462	0.95222	0.224368	0.934621	0.206882	0.936647	0.208859	0.915746	0.128151	0.961105	0.238729	0.950055	0.192173	0.941153	0.214578	0.922254
0.152044	0.977941	0.19416	0.938647	0.20941	0.969318	0.179747	0.915704	0.145892	0.978816	0.194907	0.939847	0.207598	0.969581	0.179287	0.916003	0.191746	0.975486	0.176054	0.921644	0.25046	0.96766	0.16439	0.900812	0.158596	0.979709	0.185665	0.935785	0.241757	0.968784	0.164801	0.902444	0.167494	0.945749	0.236431	0.928266	0.208163	0.931957	0.224582	0.913662	0.121045	0.960777	0.258214	0.950626	0.195657	0.936046	0.227348	0.916667
0.15659	0.98076	0.174164	0.934436	0.218628	0.972877	0.159462	0.908804	0.156109	0.980819	0.173396	0.933229	0.221937	0.972467	0.158068	0.906837	0.19396	0.977055	0.159698	0.916456	0.253043	0.969781	0.147826	0.893103	0.163777	0.980628	0.168156	0.929708	0.250148	0.970126	0.1479	0.893773	0.16605	0.955174	0.209043	0.927199	0.20885	0.943117	0.196616	0.909833	0.128577	0.965286	0.224323	0.944056	0.204951	0.944179	0.197197	0.910601
0.174909	0.972286	0.218225	0.933954	0.255933	0.958814	0.20022	0.907573	0.183942	0.970858	0.216803	0.934965	0.253905	0.959139	0.200579	0.90876	0.212379	0.968762	0.197083	0.919361	0.286765	0.957174	0.183508	0.896928	0.187868	0.972388	0.206197	0.933543	0.286663	0.957187	0.183413	0.897819	0.19299	0.934487	0.235832	0.917405	0.245233	0.915599	0.221493	0.898411	0.149409	0.949305	0.257601	0.94127	0.239655	0.917518	0.223451	0.901403
